# Supplementary material for: The Wor1-like Protein Fgp1 Regulates Pathogenicity, Toxin Synthesis and Reproduction in the Phytopathogenic Fungus Fusarium graminearum
Source: PLoS Pathog. 2012 May 31;8(5):e1002724. doi: 10.1371/journal.ppat.1002724 (PMC3364952; doi:10.1371/journal.ppat.1002724)
Supplement: Table S2 — Genes expressed >2-fold lower in putrescine medium for the Δ fgp1 strain. (XLS) [file ppat.1002724.s009.xls]

## Sheet: Table S2
	genes >2.0 fold lower expressed in putrescine medium in the ∆fgp1 strain							genes >2.0 fold higher expressed in putrescine medium in the ∆fgp1 strain
	Locus ID	Probe description						Locus ID	Probe description
1	FGSG_00006	conserved hypothetical protein					1	FGSG_00018	conserved hypothetical protein
2	FGSG_00007	probable O-methylsterigmatocystin oxidoreductase [EC 1.14.1.-]					2	FGSG_00030	predicted protein
3	FGSG_00036	probable fatty acid synthase, alpha subunit					3	FGSG_00033	hypothetical protein
4	FGSG_00043	conserved hypothetical protein					4	FGSG_00039	hypothetical protein
5	FGSG_00044	hypothetical protein					5	FGSG_00051	related to aliphatic nitrilase
6	FGSG_00045	hypothetical protein					6	FGSG_00076	similarity to neutral amino acid permease
7	FGSG_00046	related to multidrug resistance protein					7	FGSG_00077	conserved hypothetical protein
8	FGSG_00047	conserved hypothetical protein					8	FGSG_00078	probable Aldo-keto reductase yakc [NADP+] [EC 1.1.1.-]
9	FGSG_00048	related to flavonol synthase-like protein					9	FGSG_00097	predicted protein
10	FGSG_00049	related to branched-chain amino acid aminotransferase					10	FGSG_00116	related to HNM1 - Choline permease
11	FGSG_00053	probable AAD14 - strong similarity aryl-alcohol reductase					11	FGSG_00117	hypothetical protein
12	FGSG_00054	conserved hypothetical protein					12	FGSG_00139	probable aldehyde dehydrogenase
13	FGSG_00066	predicted protein					13	FGSG_00163	predicted protein
14	FGSG_00071	cytochrome P450 monooxygenase					14	FGSG_00198	conserved hypothetical protein
15	FGSG_00095	related to tetracycline efflux protein					15	FGSG_00199	predicted protein
16	FGSG_00140	conserved hypothetical protein					16	FGSG_00206	hypothetical protein
17	FGSG_00150	probable NADP-dependent oxidoreductase P2 [EC 1.-.-.-]					17	FGSG_00209	predicted protein
18	FGSG_00172	predicted protein					18	FGSG_00217	conserved hypothetical protein
19	FGSG_00177	related to short-chain alcohol dehydrogenase					19	FGSG_00226	related to multidrug resistant protein
20	FGSG_00218	probable Microsomal dipeptidase precursor [EC 3.4.13.19]					20	FGSG_00239	related to ankyrin
21	FGSG_00285	conserved hypothetical protein					21	FGSG_00257	conserved hypothetical protein
22	FGSG_00289	predicted protein					22	FGSG_00260	predicted protein
23	FGSG_00296	probable ILV1 - anabolic serine and threonine dehydratase precursor					23	FGSG_00268	similarity to probable protein BTN1
24	FGSG_00321	related to D-xylose reductase II,III protein					24	FGSG_00270	conserved hypothetical protein
25	FGSG_00330	probable acetyl-CoA synthetase					25	FGSG_00313	predicted protein
26	FGSG_00346	probable saccharopine reductase					26	FGSG_00422	predicted protein
27	FGSG_00416	probable nitrate transport protein crnA					27	FGSG_00483	conserved hypothetical protein
28	FGSG_00481	conserved hypothetical protein					28	FGSG_00517	conserved hypothetical protein
29	FGSG_00497	conserved hypothetical protein					29	FGSG_00554	putative protein [EST hit]
30	FGSG_00515	putative protein					30	FGSG_00572	similarity to low-affinity glucose transporter HXT3
31	FGSG_00573	related to GAL4-like transcriptional activator					31	FGSG_00576	related to cytosolic Cu-Zn superoxide dismutase
32	FGSG_00600	conserved hypothetical protein					32	FGSG_00590	conserved hypothetical protein
33	FGSG_00641	similarity to putative protein					33	FGSG_00656	related to F1F0-ATP synthase subunit G
34	FGSG_00735	conserved hypothetical protein					34	FGSG_00683	hypothetical protein
35	FGSG_00814	conserved hypothetical protein					35	FGSG_00725	predicted protein
36	FGSG_00973	hypothetical protein					36	FGSG_00745	related to nitrogen permease regulator
37	FGSG_01066	probable sulfate permease SutB					37	FGSG_00759	related to monooxygenase
38	FGSG_01086	probable acetolactate synthase					38	FGSG_00788	conserved hypothetical protein
39	FGSG_01108	conserved hypothetical protein					39	FGSG_00858	predicted protein
40	FGSG_01141	probable delta-1-pyrroline-5-carboxylate dehydrogenase					40	FGSG_00866	related to SMP2 protein
41	FGSG_01172	predicted protein					41	FGSG_00897	conserved hypothetical protein
42	FGSG_01186	conserved hypothetical protein					42	FGSG_00963	conserved hypothetical protein
43	FGSG_01217	probable carbamoyl-phosphate synthase (glutamine-hydrolyzing) arginine-specific large chain					43	FGSG_00971	predicted protein
44	FGSG_01268	conserved hypothetical protein					44	FGSG_01039	predicted protein
45	FGSG_01284	probable Cytochrome P450 52A13 [EC 1.14.14.-]					45	FGSG_01045	conserved hypothetical protein
46	FGSG_01285	probable ARO8 - aromatic amino acid aminotransferase I					46	FGSG_01198	probable RPT4 - 26S proteasome regulatory subunit
47	FGSG_01392	related to 3-isopropylmalate dehydrogenase					47	FGSG_01295	probable PHO84 - Inorganic phosphate permease
48	FGSG_01417	probable O-acetylhomoserine (thiol)-lyase					48	FGSG_01342	probable alternative oxidase precursor, mitochondrial
49	FGSG_01419	related to long-chain-fatty-acid--CoA ligase FAA2					49	FGSG_01379	putative protein
50	FGSG_01496	related to choline-sulfatase					50	FGSG_01385	conserved hypothetical protein
51	FGSG_01557	conserved hypothetical protein					51	FGSG_01401	hypothetical protein
52	FGSG_01560	conserved hypothetical protein					52	FGSG_01430	related to D-ribulokinase
53	FGSG_01571	related to hormone-sensitive lipase					53	FGSG_01513	predicted protein
54	FGSG_01599	conserved hypothetical protein					54	FGSG_01595	predicted protein
55	FGSG_01621	probable cellulase precursor					55	FGSG_01692	related to alpha-ribazole-5^-phosphate phosphatase
56	FGSG_01659	conserved hypothetical protein					56	FGSG_01701	predicted protein
57	FGSG_01686	related to alcohol dehydrogenase, class C					57	FGSG_01735	hypothetical protein
58	FGSG_01730	probable D-amino-acid oxidase					58	FGSG_01747	predicted protein
59	FGSG_01760	hypothetical protein					59	FGSG_01759	probable aldehyde dehydrogenase
60	FGSG_01765	probable epoxide hydrolase					60	FGSG_01769	predicted protein
61	FGSG_01785	similarity to malic acid transport protein					61	FGSG_01792	similarity to DAL5 - Allantoate and ureidosuccinate permease
62	FGSG_01816	related to theta class glutathione S-transferase					62	FGSG_01795	conserved hypothetical protein
63	FGSG_01819	conserved hypothetical protein					63	FGSG_01797	predicted protein
64	FGSG_01857	probable NADPH-dependent beta-ketoacyl reductase (rhlG)					64	FGSG_01832	conserved hypothetical protein
65	FGSG_01866	conserved hypothetical protein					65	FGSG_01833	related to integral membrane protein
66	FGSG_01876	conserved hypothetical protein					66	FGSG_01836	related to sterol glucosyltransferase
67	FGSG_01905	conserved hypothetical protein					67	FGSG_01837	conserved hypothetical protein
68	FGSG_01932	probable cystathionine beta-lyase					68	FGSG_01848	conserved hypothetical protein
69	FGSG_01947	probable nitrate reductase [NADPH]					69	FGSG_01879	hypothetical protein
70	FGSG_01962	probable arginosuccinate synthetase					70	FGSG_01901	conserved hypothetical protein
71	FGSG_01963	related to branched-chain alpha-ketoacid dehydrogenase kinase, mitochondrial precursor					71	FGSG_01956	probable RPL40A - ubiquitin
72	FGSG_01977	conserved hypothetical protein					72	FGSG_02084	related to RTM1 protein
73	FGSG_01983	predicted protein					73	FGSG_02094	probable ammonium transporter MEPa
74	FGSG_01994	hypothetical protein					74	FGSG_02111	conserved hypothetical protein
75	FGSG_02015	similarity to acetylcholinesterase precursor [EC 3.1.1.7]					75	FGSG_02114	predicted protein
76	FGSG_02034	probable ALCOHOL DEHYDROGENASE I - ADH1					76	FGSG_02115	conserved hypothetical protein
77	FGSG_02049	conserved hypothetical protein					77	FGSG_02116	predicted protein
78	FGSG_02063	probable Dihydrodipicolinate synthase [EC 4.2.1.52] [DHDPS]					78	FGSG_02117	conserved hypothetical protein
79	FGSG_02064	probable Quinate permease [Quinate transporter]					79	FGSG_02119	conserved hypothetical protein
80	FGSG_02066	conserved hypothetical protein					80	FGSG_02134	hypothetical protein
81	FGSG_02067	related to raffinose invertase					81	FGSG_02135	hypothetical protein
82	FGSG_02068	similarity to DAL81 - transcriptional activator for allantoin and GABA catabolic genes					82	FGSG_02154	hypothetical protein
83	FGSG_02069	probable 5-nucleotidase precursor [EC 3.1.3.5]					83	FGSG_02269	predicted protein
84	FGSG_02120	hypothetical protein					84	FGSG_02282	predicted protein
85	FGSG_02125	conserved hypothetical protein					85	FGSG_02289	conserved hypothetical protein
86	FGSG_02137	probable CBR1 - cytochrome-b5 reductase					86	FGSG_02307	similarity to putative protein
87	FGSG_02138	probable monooxygenase					87	FGSG_02319	hypothetical protein
88	FGSG_02150	predicted protein					88	FGSG_02320	predicted protein
89	FGSG_02163	probable sulfate permease II					89	FGSG_02321	conserved hypothetical protein
90	FGSG_02173	probable CIS3 - strong similarity to Pir1p-Hsp150p-Pir3p family					90	FGSG_02324	related to polyketide synthase
91	FGSG_02203	related to glycerate dehydrogenase					91	FGSG_02325	hypothetical protein
92	FGSG_02204	related to serine protease					92	FGSG_02326	related to sterigmatocystin 7-O-methyltransferase precursor
93	FGSG_02218	conserved hypothetical protein					93	FGSG_02327	similarity to dimethylaniline monooxygenase [N-oxide forming] 3 [EC 1.14.13.8]
94	FGSG_02221	predicted protein					94	FGSG_02328	similarity to FET5 - multicopy oxidase
95	FGSG_02263	conserved hypothetical protein					95	FGSG_02329	conserved hypothetical protein
96	FGSG_02267	predicted protein					96	FGSG_02373	predicted protein
97	FGSG_02274	predicted protein					97	FGSG_02404	predicted protein
98	FGSG_02330	conserved hypothetical protein					98	FGSG_02515	predicted protein
99	FGSG_02339	probable SUC2 - invertase (sucrose hydrolyzing enzyme)					99	FGSG_02530	predicted protein
100	FGSG_02342	probable cutinase 1 precursor					100	FGSG_02556	predicted protein
101	FGSG_02353	predicted protein					101	FGSG_02573	conserved hypothetical protein
102	FGSG_02355	conserved hypothetical protein					102	FGSG_02580	probable maltose permease (MalP)
103	FGSG_02378	hypothetical protein					103	FGSG_02607	conserved hypothetical protein
104	FGSG_02379	conserved hypothetical protein					104	FGSG_02614	related to integral membrane protein PTH11
105	FGSG_02415	hypothetical protein					105	FGSG_02615	related to O-methyltransferase B
106	FGSG_02416	predicted protein					106	FGSG_02644	similarity to probable Modin
107	FGSG_02429	predicted protein					107	FGSG_02645	related to micromolar calcium activated neutral protease 1 (capn1)
108	FGSG_02432	conserved hypothetical protein					108	FGSG_02671	hypothetical protein
109	FGSG_02433	conserved hypothetical protein					109	FGSG_02679	predicted protein
110	FGSG_02442	predicted protein					110	FGSG_02680	conserved hypothetical protein
111	FGSG_02459	conserved hypothetical protein					111	FGSG_02681	related to alpha-1,6-mannosyltransferase HOC1
112	FGSG_02465	conserved hypothetical protein					112	FGSG_02688	conserved hypothetical protein
113	FGSG_02482	probable sulfite reductase (NADPH)					113	FGSG_02698	conserved hypothetical protein
114	FGSG_02570	probable translation elongation factor eEF4					114	FGSG_02807	conserved hypothetical protein
115	FGSG_02616	conserved hypothetical protein					115	FGSG_02844	predicted protein
116	FGSG_02627	hypothetical protein					116	FGSG_02862	predicted protein
117	FGSG_02628	conserved hypothetical protein					117	FGSG_02875	conserved hypothetical protein
118	FGSG_02629	conserved hypothetical protein					118	FGSG_02899	hypothetical protein
119	FGSG_02630	probable RIB2 - DRAP deaminase					119	FGSG_02904	hypothetical protein
120	FGSG_02685	hypothetical protein					120	FGSG_02913	predicted protein
121	FGSG_02686	probable Ribonuclease Trv [EC 3.1.27.1] [RNase Trv]					121	FGSG_02926	predicted protein
122	FGSG_02691	conserved hypothetical protein					122	FGSG_02938	predicted protein
123	FGSG_02708	conserved hypothetical protein					123	FGSG_02975	predicted protein
124	FGSG_02721	conserved hypothetical protein					124	FGSG_02984	conserved hypothetical protein
125	FGSG_02722	predicted protein					125	FGSG_02993	predicted protein
126	FGSG_02750	predicted protein					126	FGSG_02997	conserved hypothetical protein
127	FGSG_02753	probable Aldo-keto reductase yakc [NADP+] [EC 1.1.1.-]					127	FGSG_03015	conserved hypothetical protein
128	FGSG_02760	conserved hypothetical protein					128	FGSG_03016	conserved hypothetical protein
129	FGSG_02805	predicted protein					129	FGSG_03035	predicted protein
130	FGSG_02815	predicted protein					130	FGSG_03058	hypothetical protein
131	FGSG_02822	conserved hypothetical protein					131	FGSG_03086	related to pisatin demethylase cytochrome P450
132	FGSG_02824	conserved hypothetical protein					132	FGSG_03099	predicted protein
133	FGSG_02846	hypothetical protein					133	FGSG_03101	predicted protein
134	FGSG_02848	predicted protein					134	FGSG_03104	conserved hypothetical protein
135	FGSG_02851	probable fumarylacetoacetate hydrolase					135	FGSG_03123	predicted protein
136	FGSG_02852	probable Maleylacetoacetate isomerase [EC 5.2.1.2]					136	FGSG_03163	related to monooxigenase
137	FGSG_02864	hypothetical protein					137	FGSG_03211	predicted protein
138	FGSG_02883	conserved hypothetical protein					138	FGSG_03220	predicted protein
139	FGSG_02886	conserved hypothetical protein					139	FGSG_03238	probable endo-polygalacturonase 6
140	FGSG_02906	conserved hypothetical protein					140	FGSG_03239	conserved hypothetical protein
141	FGSG_02908	conserved hypothetical protein					141	FGSG_03252	conserved hypothetical protein
142	FGSG_02918	conserved hypothetical protein					142	FGSG_03270	predicted protein
143	FGSG_02960	conserved hypothetical protein					143	FGSG_03282	hypothetical protein
144	FGSG_02970	conserved hypothetical protein					144	FGSG_03283	predicted protein
145	FGSG_02972	conserved hypothetical protein					145	FGSG_03291	predicted protein
146	FGSG_02981	related to integral membrane protein pth11					146	FGSG_03310	related to integral membrane protein PTH11
147	FGSG_03033	related to fluconazole resistance protein					147	FGSG_03363	related to long-chain-fatty-acid--CoA ligase
148	FGSG_03045	related to phospholipid-translocating ATPase					148	FGSG_03372	predicted protein
149	FGSG_03046	predicted protein					149	FGSG_03408	similarity to 7-alpha-hydroxysteroid dehydrogenase [EC 1.1.1.159]
150	FGSG_03064	similarity to bacteriorhodopsin precursor					150	FGSG_03430	related to D-arabinitol 2-dehydrogenase
151	FGSG_03071	conserved hypothetical protein					151	FGSG_03432	probable endothiapepsin precursor
152	FGSG_03072	related to tripeptidyl-peptidase I					152	FGSG_03451	conserved hypothetical protein
153	FGSG_03073	probable PUT2 - 1-pyrroline-5-carboxylate dehydrogenase					153	FGSG_03465	related to monocarboxylate transporter 2
154	FGSG_03074	conserved hypothetical protein					154	FGSG_03486	related to lipase 1
155	FGSG_03075	related to pyrroline-5-carboxylate reductase					155	FGSG_03529	putative beta-1,3-glucosidase
156	FGSG_03083	related to sugar transport protein STP1					156	FGSG_03557	conserved hypothetical protein
157	FGSG_03090	related to ethionine resistance protein					157	FGSG_03558	probable ROD1 - O-dinitrobenzene,calcium and zinc resistance protein
158	FGSG_03150	predicted protein					158	FGSG_03567	conserved hypothetical protein
159	FGSG_03151	predicted protein					159	FGSG_03568	conserved hypothetical protein
160	FGSG_03191	probable Isotrichodermin C-15 hydroxylase [EC 1.14.-.-]					160	FGSG_03569	probable galactose oxidase precursor
161	FGSG_03192	predicted protein					161	FGSG_03586	predicted protein
162	FGSG_03194	probable PGU1 - Endo-polygalacturonase					162	FGSG_03587	predicted protein
163	FGSG_03199	probable phenol 2-monooxygenase					163	FGSG_03631	predicted protein
164	FGSG_03212	conserved hypothetical protein					164	FGSG_03642	conserved hypothetical protein
165	FGSG_03230	predicted protein					165	FGSG_03659	predicted protein
166	FGSG_03244	probable enoyl-CoA hydratase precursor, mitochondrial					166	FGSG_03672	conserved hypothetical protein
167	FGSG_03245	conserved hypothetical protein					167	FGSG_03682	conserved hypothetical protein
168	FGSG_03259	probable Sulfide:quinone oxidoreductase, mitochondrial precursor [EC 1.-.-.-]					168	FGSG_03686	probable cytochrome P450 (involved in C-22 denaturation of the ergosterol side-chain)
169	FGSG_03262	probable NADPH2 dehydrogenase chain OYE2					169	FGSG_03703	probable alpha-glucosidase (maltase)
170	FGSG_03269	related to beta-galactosidase					170	FGSG_03706	conserved hypothetical protein
171	FGSG_03277	predicted protein					171	FGSG_03714	probable DFG5 protein
172	FGSG_03279	related to sexual differentiation process protein isp4					172	FGSG_03719	hypothetical protein
173	FGSG_03285	similarity to similarity to ketoreductases					173	FGSG_03749	probable neutral amino acid permease
174	FGSG_03287	conserved hypothetical protein					174	FGSG_03766	hypothetical protein
175	FGSG_03292	conserved hypothetical protein					175	FGSG_03769	similarity to putative serine carboxypeptidase in ESR1-IRA1 intergenic region [EC 3.4.16.-]
176	FGSG_03293	conserved hypothetical protein					176	FGSG_03770	conserved hypothetical protein
177	FGSG_03304	conserved hypothetical protein					177	FGSG_03775	conserved hypothetical protein
178	FGSG_03305	predicted protein					178	FGSG_03776	hypothetical protein
179	FGSG_03307	related to isoamyl alcohol oxidase					179	FGSG_03778	similarity to neutral amino acid permease
180	FGSG_03329	conserved hypothetical protein					180	FGSG_03799	probable amino acid transport protein GAP1
181	FGSG_03336	related to integral membrane protein					181	FGSG_03801	conserved hypothetical protein
182	FGSG_03340	probable polyketide synthase					182	FGSG_03823	predicted protein
183	FGSG_03341	conserved hypothetical protein					183	FGSG_03824	conserved hypothetical protein
184	FGSG_03355	probable NADPH2 dehydrogenase chain OYE2					184	FGSG_03832	conserved hypothetical protein
185	FGSG_03365	conserved hypothetical protein					185	FGSG_03845	hypothetical protein
186	FGSG_03375	related to 20beta-hydroxysteroid dehydrogenase					186	FGSG_03849	hypothetical protein
187	FGSG_03378	probable EBNA-1 nuclear protein					187	FGSG_03853	related to ketoreductase
188	FGSG_03379	probable MNN2 - type II membrane protein					188	FGSG_03854	predicted protein
189	FGSG_03395	predicted protein					189	FGSG_03907	predicted protein
190	FGSG_03396	conserved hypothetical protein					190	FGSG_03913	conserved hypothetical protein
191	FGSG_03406	probable Pectinesterase precursor [EC 3.1.1.11]					191	FGSG_03942	conserved hypothetical protein
192	FGSG_03414	conserved hypothetical protein					192	FGSG_03951	related to cyclopropane-fatty-acyl-phospholipid synthase
193	FGSG_03416	related to fructosyl amino acid oxidase					193	FGSG_03978	conserved hypothetical protein
194	FGSG_03427	related to peptide transporter					194	FGSG_04008	predicted protein
195	FGSG_03443	probable 7-dehydrocholesterol reductase [EC 1.3.1.21]					195	FGSG_04034	putative protein
196	FGSG_03466	probable potassium channel beta subunit protein					196	FGSG_04058	predicted protein
197	FGSG_03480	similarity to sensor protein gacS [EC 2.7.3.-]					197	FGSG_04117	probable glutamate dehydrogenase, NAD(+)-specific
198	FGSG_03481	conserved hypothetical protein					198	FGSG_04143	related to chitinase
199	FGSG_03510	predicted protein					199	FGSG_04153	conserved hypothetical protein
200	FGSG_03511	predicted protein					200	FGSG_04159	conserved hypothetical protein
201	FGSG_03516	conserved hypothetical protein					201	FGSG_04172	predicted protein
202	FGSG_03528	conserved hypothetical protein					202	FGSG_04191	related to regulatory protein for the arginine catabolic pathway
203	FGSG_03532	conserved hypothetical protein					203	FGSG_04201	conserved hypothetical protein
204	FGSG_03533	conserved hypothetical protein					204	FGSG_04234	predicted protein
205	FGSG_03534	trichothecene 15-O-acetyltransferase					205	FGSG_04293	related to epithelial zinc-finger ezf protein
206	FGSG_03535	cytochrome P450					206	FGSG_04357	conserved hypothetical protein
207	FGSG_03536	Tri6 trichothecene biosynthesis positive transcription factor					207	FGSG_04362	conserved hypothetical protein
208	FGSG_03537	TRI5_GIBZE - trichodiene synthase					208	FGSG_04368	conserved hypothetical protein
209	FGSG_03538	TRI10 - regulatory protein					209	FGSG_04377	conserved hypothetical protein
210	FGSG_03539	TRI9 - putative trichothecene biosynthesis gene					210	FGSG_04390	conserved hypothetical protein
211	FGSG_03540	TRI11 - Isotrichodermin C-15 hydroxylase					211	FGSG_04456	conserved hypothetical protein
212	FGSG_03541	TRI12 - trichothecene efflux pump					212	FGSG_04457	conserved hypothetical protein
213	FGSG_03542	conserved hypothetical protein					213	FGSG_04542	conserved hypothetical protein
214	FGSG_03543	putative trichothecene biosynthesis gene					214	FGSG_04543	probable glucosamine-phosphate N-acetyltransferase
215	FGSG_03546	putative 3-hydroxyacyl-CoA-dehydrogenase					215	FGSG_04544	probable maltose permease
216	FGSG_03547	putative NADH cytb-reductase					216	FGSG_04548	conserved hypothetical protein
217	FGSG_03548	monooxygenase					217	FGSG_04579	related to monocarboxylate transporter 4
218	FGSG_03562	conserved hypothetical protein					218	FGSG_04633	conserved hypothetical protein
219	FGSG_03597	probable developmental regulator flbA					219	FGSG_04660	conserved hypothetical protein
220	FGSG_03626	similarity to glucose oxidase [EC 1.1.3.4]					220	FGSG_04788	predicted protein
221	FGSG_03633	conserved hypothetical protein					221	FGSG_04793	predicted protein
222	FGSG_03635	conserved hypothetical protein					222	FGSG_04823	predicted protein
223	FGSG_03639	predicted protein					223	FGSG_04837	conserved hypothetical protein
224	FGSG_03658	predicted protein					224	FGSG_04841	predicted protein
225	FGSG_03674	conserved hypothetical protein					225	FGSG_04854	probable V-type ATPase subunit C^ (VMA-11)
226	FGSG_03677	related to ankyrin					226	FGSG_04870	predicted protein
227	FGSG_03693	hypothetical protein					227	FGSG_04903	related to cytochrome-b5 reductase, mitochondrial
228	FGSG_03700	probable O-methylsterigmatocystin oxidoreductase [EC 1.14.1.-]					228	FGSG_04939	predicted protein
229	FGSG_03708	conserved hypothetical protein					229	FGSG_04950	predicted protein
230	FGSG_03710	related to NADH oxidase					230	FGSG_05006	related to G protein-coupled receptor
231	FGSG_03716	conserved hypothetical protein					231	FGSG_05037	conserved hypothetical protein
232	FGSG_03717	conserved hypothetical protein					232	FGSG_05044	predicted protein
233	FGSG_03720	hypothetical protein					233	FGSG_05066	related to phosphatidyl-ethanolamine N-methyltransferase
234	FGSG_03725	probable mfs-multidrug-resistance transporter					234	FGSG_05119	conserved hypothetical protein
235	FGSG_03734	conserved hypothetical protein					235	FGSG_05179	conserved hypothetical protein
236	FGSG_03784	predicted protein					236	FGSG_05193	probable MAK16 protein
237	FGSG_03785	predicted protein					237	FGSG_05242	predicted protein
238	FGSG_03787	conserved hypothetical protein					238	FGSG_05243	related to mannosyltransferase
239	FGSG_03805	related to vacuolar membrane protein HMT1 (heavy metal tolerance protein)					239	FGSG_05285	related to phospholipid-translocating ATPase
240	FGSG_03818	conserved hypothetical protein					240	FGSG_05349	hypothetical protein
241	FGSG_03838	conserved hypothetical protein					241	FGSG_05408	related to RNA binding protein Nrd1
242	FGSG_03839	conserved hypothetical protein					242	FGSG_05495	conserved hypothetical protein
243	FGSG_03856	related to amidohydrolase AmhX					243	FGSG_05521	predicted protein
244	FGSG_03857	predicted protein					244	FGSG_05532	predicted protein
245	FGSG_03867	probable acetylxylan esterase					245	FGSG_05597	related to triacylglycerol lipase
246	FGSG_03882	probable ABC1 transport protein					246	FGSG_05685	conserved hypothetical protein
247	FGSG_03897	related to integral membrane protein PTH11					247	FGSG_05706	related to transesterase
248	FGSG_03898	conserved hypothetical protein					248	FGSG_05714	predicted protein
249	FGSG_03910	related to putative lipid binding protein TFS1					249	FGSG_05729	conserved hypothetical protein
250	FGSG_03922	related to class I alpha-mannosidase 1B					250	FGSG_05730	hypothetical protein
251	FGSG_03933	conserved hypothetical protein					251	FGSG_05744	predicted protein
252	FGSG_03946	probable TRX3 - mitochondrial thioredoxin					252	FGSG_05776	probable Transforming acidic coiled-coil containing protein 3
253	FGSG_03957	related to myo-inositol transport protein ITR1					253	FGSG_05790	conserved hypothetical protein
254	FGSG_03965	conserved hypothetical protein					254	FGSG_05792	conserved hypothetical protein
255	FGSG_03979	conserved hypothetical protein					255	FGSG_05793	conserved hypothetical protein
256	FGSG_03988	predicted protein					256	FGSG_05820	conserved hypothetical protein
257	FGSG_03993	probable homocitrate synthase, mitochondrial precursor					257	FGSG_05859	similarity to HNM1 - Choline permease
258	FGSG_04012	related to NADH oxidase					258	FGSG_05943	hypothetical protein
259	FGSG_04045	related to 3-oxoacyl-(acyl carrier protein) reductase					259	FGSG_05986	conserved hypothetical protein
260	FGSG_04094	predicted protein					260	FGSG_05987	conserved hypothetical protein
261	FGSG_04097	related to PRC1 - carboxypeptidase y, serine-type protease					261	FGSG_06018	conserved hypothetical protein
262	FGSG_04157	conserved hypothetical protein					262	FGSG_06023	conserved hypothetical protein
263	FGSG_04209	conserved hypothetical protein					263	FGSG_06062	predicted protein
264	FGSG_04215	related to monocarboxylate transporter 2					264	FGSG_06077	predicted protein
265	FGSG_04251	conserved hypothetical protein					265	FGSG_06081	similarity to ADY2 - strong similarity to Y.lipolytica GPR1 protein and Fun34p
266	FGSG_04256	conserved hypothetical protein					266	FGSG_06091	predicted protein
267	FGSG_04272	conserved hypothetical protein					267	FGSG_06118	putative protein
268	FGSG_04316	predicted protein					268	FGSG_06163	related to acetyltransferase
269	FGSG_04317	related to multidrug resistant protein					269	FGSG_06192	conserved hypothetical protein
270	FGSG_04353	hypothetical protein					270	FGSG_06381	conserved hypothetical protein
271	FGSG_04399	hypothetical protein					271	FGSG_06439	predicted protein
272	FGSG_04436	hypothetical protein					272	FGSG_06440	predicted protein
273	FGSG_04440	related to protein YBT1 (bile acid transporter)					273	FGSG_06467	predicted protein
274	FGSG_04460	hypothetical protein					274	FGSG_06507	similarity to tyrocidine synthetase III
275	FGSG_04492	hypothetical protein					275	FGSG_06508	probable lysine permease
276	FGSG_04496	hypothetical protein					276	FGSG_06558	conserved hypothetical protein
277	FGSG_04515	predicted protein					277	FGSG_06570	predicted protein
278	FGSG_04528	predicted protein					278	FGSG_06571	conserved hypothetical protein
279	FGSG_04550	hypothetical protein					279	FGSG_06572	probable subtilisin-like serine protease
280	FGSG_04570	probable branched-chain amino acids aminotransferase					280	FGSG_06580	probable acetyl-CoA carboxylase
281	FGSG_04575	predicted protein					281	FGSG_06596	probable CTA1 - catalase A, peroxisomal
282	FGSG_04587	conserved hypothetical protein					282	FGSG_06633	related to 3^,5^-cyclic-nucleotide phosphodiesterase
283	FGSG_04596	conserved hypothetical protein					283	FGSG_06656	similarity to YER185w, Rta1p
284	FGSG_04600	predicted protein					284	FGSG_06663	conserved hypothetical protein
285	FGSG_04609	predicted protein					285	FGSG_06671	conserved hypothetical protein
286	FGSG_04628	predicted protein					286	FGSG_06688	related to diacylglycerol acyltransferase
287	FGSG_04661	hypothetical protein					287	FGSG_06735	conserved hypothetical protein
288	FGSG_04671	hypothetical protein					288	FGSG_06771	related to multidrug resistance protein
289	FGSG_04686	probable Aldo-keto reductase yakc [NADP+] [EC 1.1.1.-]					289	FGSG_06779	related to dnase1 protein
290	FGSG_04692	conserved hypothetical protein					290	FGSG_06896	predicted protein
291	FGSG_04693	predicted protein					291	FGSG_06932	predicted protein
292	FGSG_04708	similarity to alanine--glyoxylate aminotransferase 2, mitochondrial precursor [EC 2.6.1.44]					292	FGSG_07015	conserved hypothetical protein
293	FGSG_04709	related to multidrug resistant protein					293	FGSG_07016	conserved hypothetical protein
294	FGSG_04717	probable cytochrome P450 monooxygenase (lovA)					294	FGSG_07032	conserved hypothetical protein
295	FGSG_04731	conserved hypothetical protein					295	FGSG_07063	hypothetical protein
296	FGSG_04732	conserved hypothetical protein					296	FGSG_07097	predicted protein
297	FGSG_04744	predicted protein					297	FGSG_07151	related to C-8,7 sterol isomerase-emopamil-binding protein
298	FGSG_04806	predicted protein					298	FGSG_07165	related to ATP-binding cassette (ABC) transporter
299	FGSG_04828	related to tryptophan 2,3 dioxygenase					299	FGSG_07296	related to ATP-dependent RNA helicase
300	FGSG_04865	predicted protein					300	FGSG_07300	conserved hypothetical protein
301	FGSG_04866	predicted protein					301	FGSG_07302	related to 2-amino-3-carboxylmuconate-6-semialdehyde decarboxylase
302	FGSG_04874	predicted protein					302	FGSG_07304	similarity to hypothetical C. elegans protein T15B7.2
303	FGSG_04899	conserved hypothetical protein					303	FGSG_07360	conserved hypothetical protein
304	FGSG_04901	conserved hypothetical protein					304	FGSG_07362	conserved hypothetical protein
305	FGSG_04902	related to 5-oxoprolinase					305	FGSG_07435	hypothetical protein
306	FGSG_04930	related to alpha-mannosidase 1a					306	FGSG_07496	similarity to MUP1 - High affinity methionine permease
307	FGSG_04932	predicted protein					307	FGSG_07512	predicted protein
308	FGSG_04941	conserved hypothetical protein					308	FGSG_07522	conserved hypothetical protein
309	FGSG_04993	predicted protein					309	FGSG_07532	hypothetical protein
310	FGSG_05013	related to proliferation associated SNF2-like protein					310	FGSG_07572	predicted protein
311	FGSG_05039	related to integral membrane protein					311	FGSG_07606	conserved hypothetical protein
312	FGSG_05050	similarity to carboxypeptidase S precursor [EC 3.4.17.4]					312	FGSG_07648	predicted protein
313	FGSG_05102	putative protein					313	FGSG_07651	conserved hypothetical protein
314	FGSG_05104	conserved hypothetical protein					314	FGSG_07659	related to malonyl CoA synthetase
315	FGSG_05159	related to cell surface ferroxidase					315	FGSG_07660	conserved hypothetical protein
316	FGSG_05160	related to high-affinity iron permease					316	FGSG_07690	related to hexose transporter protein
317	FGSG_05176	hypothetical protein					317	FGSG_07707	predicted protein
318	FGSG_05382	related to formaldehyde dehydrogenase					318	FGSG_07715	conserved hypothetical protein
319	FGSG_05414	probable oxaloacetate-sulfate carrier					319	FGSG_07765	related to isotrichodermin C-15 hydroxylase (cytochrome P-450 monooxygenase CYP65A1)
320	FGSG_05428	probable TIF6 - translation initiation factor 6 (eIF6)					320	FGSG_07785	related to beta-1,3-glucan binding protein
321	FGSG_05440	conserved hypothetical protein					321	FGSG_07786	conserved hypothetical protein
322	FGSG_05446	conserved hypothetical protein					322	FGSG_07789	hypothetical protein
323	FGSG_05461	conserved hypothetical protein					323	FGSG_07790	hypothetical protein
324	FGSG_05472	predicted protein					324	FGSG_07817	conserved hypothetical protein
325	FGSG_05475	predicted protein					325	FGSG_07838	probable isoamyl alcohol oxidase
326	FGSG_05502	conserved hypothetical protein					326	FGSG_07852	conserved hypothetical protein
327	FGSG_05658	probable homoserine O-acetyltransferase					327	FGSG_07858	related to purine-cytosine permease
328	FGSG_05692	predicted protein					328	FGSG_07890	fatty acid desaturase
329	FGSG_05694	hypothetical protein					329	FGSG_07917	conserved hypothetical protein
330	FGSG_05696	related to branched-chain amino acid aminotransferase					330	FGSG_07921	predicted protein
331	FGSG_05738	similarity to hypothetical S.pombe protein					331	FGSG_07934	conserved hypothetical protein
332	FGSG_05754	predicted protein					332	FGSG_08065	similarity to aryl-alcohol dehydrogenases
333	FGSG_05764	similarity to ser-thr protein kinases					333	FGSG_08090	hypothetical protein
334	FGSG_05771	predicted protein					334	FGSG_08103	predicted protein
335	FGSG_05839	related to sugar transport protein STL1					335	FGSG_08114	conserved hypothetical protein
336	FGSG_05871	conserved hypothetical protein					336	FGSG_08125	conserved hypothetical protein
337	FGSG_05906	probable triacylglycerol lipase precursor					337	FGSG_08138	conserved hypothetical protein
338	FGSG_05912	related to MEVALONATE KINASE					338	FGSG_08188	related to P-type ATPase
339	FGSG_05914	predicted protein					339	FGSG_08199	predicted protein
340	FGSG_05915	predicted protein					340	FGSG_08201	predicted protein
341	FGSG_05942	related to phenylcoumaran benzylic ether reductase					341	FGSG_08204	predicted protein
342	FGSG_05962	predicted protein					342	FGSG_08205	conserved hypothetical protein
343	FGSG_05967	predicted protein					343	FGSG_08206	predicted protein
344	FGSG_06038	hypothetical protein					344	FGSG_08207	conserved hypothetical protein
345	FGSG_06039	probable ATP citrate lyase subunit 2					345	FGSG_08208	related to polyketide synthase
346	FGSG_06127	probable formate dehydrogenase					346	FGSG_08209	conserved hypothetical protein
347	FGSG_06135	hypothetical protein					347	FGSG_08213	predicted protein
348	FGSG_06148	hypothetical protein					348	FGSG_08221	conserved hypothetical protein
349	FGSG_06176	conserved hypothetical protein					349	FGSG_08222	predicted protein
350	FGSG_06230	predicted protein					350	FGSG_08230	conserved hypothetical protein
351	FGSG_06404	related to lysophospholipase					351	FGSG_08292	predicted protein
352	FGSG_06436	predicted protein					352	FGSG_08322	hypothetical protein
353	FGSG_06479	predicted protein					353	FGSG_08375	probable Mitochondrial 2-oxoglutarate-malate carrier protein
354	FGSG_06480	related to aliphatic nitrilase					354	FGSG_08377	conserved hypothetical protein
355	FGSG_06501	probable aspartic proteinase precursor					355	FGSG_08399	related to hexokinase
356	FGSG_06557	related to BENZOYLFORMATE DECARBOXYLASE					356	FGSG_08466	probable Copper-transporting ATPase RAN1 [EC 3.6.3.4]
357	FGSG_06598	conserved hypothetical protein					357	FGSG_08499	putative protein
358	FGSG_06612	probable oxalate decarboxylase					358	FGSG_08624	conserved hypothetical protein
359	FGSG_06613	related to amidohydrolase AmhX					359	FGSG_08701	related to protein kinase Gin4p
360	FGSG_06619	related to alcohol dehydrogenase					360	FGSG_08713	conserved hypothetical protein
361	FGSG_06629	predicted protein					361	FGSG_08749	probable aflatoxin efflux pump AFLT
362	FGSG_06649	related to senescence marker protein 30					362	FGSG_08770	predicted protein
363	FGSG_06674	conserved hypothetical protein					363	FGSG_08795	related to polyketide synthase
364	FGSG_06682	predicted protein					364	FGSG_08830	probable ATP-binding multidrug cassette transport protein
365	FGSG_06719	predicted protein					365	FGSG_08831	predicted protein
366	FGSG_06758	conserved hypothetical protein					366	FGSG_08983	conserved hypothetical protein
367	FGSG_06783	hypothetical protein					367	FGSG_09049	similarity to 8-amino-7-oxononanoate synthase [EC 2.3.1.47]
368	FGSG_06784	probable farnesyl-pyrophosphate synthetase					368	FGSG_09053	probable amino acid transport protein GAP1
369	FGSG_06993	conserved hypothetical protein					369	FGSG_09076	similarity to NAM7 - nonsense-mediated mRNA decay protein
370	FGSG_07038	conserved hypothetical protein					370	FGSG_09081	probable maltose permease (MalP)
371	FGSG_07052	related to krueppel protein					371	FGSG_09082	probable alpha-glucosidase (maltase)
372	FGSG_07066	predicted protein					372	FGSG_09187	related to verA protein
373	FGSG_07076	related to cysteine-rich protein NFX-1					373	FGSG_09198	conserved hypothetical protein
374	FGSG_07188	related to aromatic amino acid aminotransferase I					374	FGSG_09210	conserved hypothetical protein
375	FGSG_07205	conserved hypothetical protein					375	FGSG_09219	related to laccase precursor
376	FGSG_07208	conserved hypothetical protein					376	FGSG_09252	predicted protein
377	FGSG_07211	predicted protein					377	FGSG_09268	predicted protein
378	FGSG_07223	conserved hypothetical protein					378	FGSG_09277	conserved hypothetical protein
379	FGSG_07243	conserved hypothetical protein					379	FGSG_09345	predicted protein
380	FGSG_07263	related to mitochondrial cytosolically directed NADH dehydrogenase					380	FGSG_09351	related to pisatin demethylase - cytochrome P450 monooxygenase
381	FGSG_07299	conserved hypothetical protein					381	FGSG_09352	conserved hypothetical protein
382	FGSG_07383	probable ATP-binding multidrug cassette transport protein					382	FGSG_09522	conserved hypothetical protein
383	FGSG_07472	conserved hypothetical protein					383	FGSG_09540	hypothetical protein
384	FGSG_07536	probable PRX1 - mitochondrial isoform of thioredoxin peroxidase					384	FGSG_09570	hypothetical protein
385	FGSG_07562	conserved hypothetical protein					385	FGSG_09595	probable aflatoxin efflux pump AFLT
386	FGSG_07564	related to multidrug resistant protein					386	FGSG_09647	conserved hypothetical protein
387	FGSG_07565	conserved hypothetical protein					387	FGSG_09704	probable 4-alpha-glucanotransferase - amylo-1,6-glucosidase (glycogen-debranching enzyme)
388	FGSG_07573	probable GTP-binding protein Drab11					388	FGSG_09723	conserved hypothetical protein
389	FGSG_07588	conserved hypothetical protein					389	FGSG_09727	predicted protein
390	FGSG_07608	probable Acid phosphatase precursor [EC 3.1.3.2]					390	FGSG_09814	conserved hypothetical protein
391	FGSG_07610	conserved hypothetical protein					391	FGSG_09825	conserved hypothetical protein
392	FGSG_07622	probable Vegetatible incompatibility protein HET-E-1					392	FGSG_09833	probable ERV1 - mitochondrial biogenesis and regulation of cell cycle
393	FGSG_07640	similarity to 3-oxoacyl-[acyl-carrier protein] reductase [EC 1.1.1.100]					393	FGSG_09877	predicted protein
394	FGSG_07670	predicted protein					394	FGSG_09882	similarity to 3-oxoacyl-[acyl-carrier protein] reductase [EC 1.1.1.100]
395	FGSG_07672	conserved hypothetical protein					395	FGSG_09911	hypothetical protein
396	FGSG_07673	hypothetical protein					396	FGSG_09913	related to dityrosine transporter
397	FGSG_07674	predicted protein					397	FGSG_09955	predicted protein
398	FGSG_07685	related to flavin-containing monooxygenase					398	FGSG_10006	related to C2H2 zinc finger protein
399	FGSG_07773	conserved hypothetical protein					399	FGSG_10028	related to L-fucose permease
400	FGSG_07842	similarity to probable NADPH2 dehydrogenase chain OYE2					400	FGSG_10108	predicted protein
401	FGSG_07896	trichothecene 3-O-acetyltransferase					401	FGSG_10191	conserved hypothetical protein
402	FGSG_07908	reductase					402	FGSG_10372	predicted protein
403	FGSG_07909	conserved hypothetical protein					403	FGSG_10432	hypothetical protein
404	FGSG_07988	conserved hypothetical protein					404	FGSG_10453	conserved hypothetical protein
405	FGSG_07995	conserved hypothetical protein					405	FGSG_10488	predicted protein
406	FGSG_08023	probable Isotrichodermin C-15 hydroxylase [EC 1.14.-.-]					406	FGSG_10490	conserved hypothetical protein
407	FGSG_08024	related to NAD(P)H-dependent oxidoreductase					407	FGSG_10506	related to monocarboxylate transporter 2
408	FGSG_08035	hypothetical protein					408	FGSG_10509	conserved hypothetical protein
409	FGSG_08049	predicted protein					409	FGSG_10549	hypothetical protein
410	FGSG_08054	conserved hypothetical protein					410	FGSG_10550	hypothetical protein
411	FGSG_08059	hypothetical protein					411	FGSG_10552	hypothetical protein
412	FGSG_08077	related to flavin oxidoreductase					412	FGSG_10553	hypothetical protein
413	FGSG_08078	similarity to acetamidase [EC 3.5.1.4]					413	FGSG_10554	hypothetical protein
414	FGSG_08079	probable benzoate 4-monooxygenase cytochrome P450					414	FGSG_10581	conserved hypothetical protein
415	FGSG_08080	predicted protein					415	FGSG_10588	predicted protein
416	FGSG_08137	conserved hypothetical protein					416	FGSG_10589	hypothetical protein
417	FGSG_08159	predicted protein					417	FGSG_10603	predicted protein
418	FGSG_08192	conserved hypothetical protein					418	FGSG_10608	conserved hypothetical protein
419	FGSG_08193	conserved hypothetical protein					419	FGSG_10609	similarity to mitomycin radical oxidase [EC 1.5.3.-]
420	FGSG_08215	conserved hypothetical protein					420	FGSG_10613	related to para-hydroxybenzoate polyprenyltransferase precursor
421	FGSG_08309	probable ABC1 transport protein					421	FGSG_10614	predicted protein
422	FGSG_08312	probable ABC1 transport protein					422	FGSG_10624	predicted protein
423	FGSG_08357	hypothetical protein					423	FGSG_10658	predicted protein
424	FGSG_08396	conserved hypothetical protein					424	FGSG_10673	probable UGA2 - succinate semialdehyde dehydrogenase
425	FGSG_08404	conserved hypothetical protein					425	FGSG_10758	predicted protein
426	FGSG_08415	conserved hypothetical protein					426	FGSG_10764	conserved hypothetical protein
427	FGSG_08435	conserved hypothetical protein					427	FGSG_10772	probable CLOCK-CONTROLLED PROTEIN 6 (CCG-6)
428	FGSG_08437	predicted protein					428	FGSG_10784	predicted protein
429	FGSG_08440	conserved hypothetical protein					429	FGSG_10802	conserved hypothetical protein
430	FGSG_08463	probable MET10 - sulfite reductase flavin-binding subunit					430	FGSG_10888	conserved hypothetical protein
431	FGSG_08465	predicted protein					431	FGSG_10919	conserved hypothetical protein
432	FGSG_08498	probable aspartate-semialdehyde dehydrogenase					432	FGSG_10997	conserved hypothetical protein
433	FGSG_08528	probable PHOSPHOADENOSINE PHOSPHOSULFATE REDUCTASE					433	FGSG_11000	hypothetical protein
434	FGSG_08562	conserved hypothetical protein					434	FGSG_11003	predicted protein
435	FGSG_08579	conserved hypothetical protein					435	FGSG_11005	predicted protein
436	FGSG_08589	conserved hypothetical protein					436	FGSG_11013	predicted protein
437	FGSG_08620	probable cytochrome b5					437	FGSG_11014	predicted protein
438	FGSG_08664	putative protein					438	FGSG_11019	predicted protein
439	FGSG_08682	predicted protein					439	FGSG_11021	probable dipeptidylpeptidase III
440	FGSG_08687	predicted protein					440	FGSG_11033	hypothetical protein
441	FGSG_08715	probable D-lactate dehydrogenase (cytochrome)					441	FGSG_11072	predicted protein
442	FGSG_08809	related to trichodiene oxygenase cytochrome P450					442	FGSG_11079	similarity to similarity to allantoate transport protein
443	FGSG_08825	conserved hypothetical protein					443	FGSG_11080	related to integral membrane protein PTH11
444	FGSG_08875	probable sulfate adenylyltransferase					444	FGSG_11081	conserved hypothetical protein
445	FGSG_08911	predicted protein					445	FGSG_11098	related to beta-1,3-glucan binding protein
446	FGSG_09028	conserved hypothetical protein					446	FGSG_11099	conserved hypothetical protein
447	FGSG_09040	predicted protein					447	FGSG_11110	predicted protein
448	FGSG_09059	conserved hypothetical protein					448	FGSG_11116	predicted protein
449	FGSG_09066	predicted protein					449	FGSG_11119	conserved hypothetical protein
450	FGSG_09069	related to monocarboxylate transporter 2					450	FGSG_11130	predicted protein
451	FGSG_09072	predicted protein					451	FGSG_11158	conserved hypothetical protein
452	FGSG_09086	conserved hypothetical protein					452	FGSG_11162	conserved hypothetical protein
453	FGSG_09101	similarity to protein dltE					453	FGSG_11205	probable SnodProt1 PRECURSOR
454	FGSG_09111	predicted protein					454	FGSG_11229	related to acetylxylan esterase
455	FGSG_09122	conserved hypothetical protein					455	FGSG_11308	hypothetical protein
456	FGSG_09141	related to gamma-glutamyltransferase					456	FGSG_11377	hypothetical protein
457	FGSG_09145	conserved hypothetical protein					457	FGSG_11400	conserved hypothetical protein
458	FGSG_09197	probable 3-hydroxy-3-methylglutaryl-coenzyme A reductase					458	FGSG_11427	related to laccase 2
459	FGSG_09209	related to monocarboxylate transporter 2					459	FGSG_11437	predicted protein
460	FGSG_09214	related to homocysteine S-methyltransferase					460	FGSG_11464	conserved hypothetical protein
461	FGSG_09226	conserved hypothetical protein					461	FGSG_11465	probable sterigmatocystin biosynthesis P450 monooxygenase STCB [EC 1.14.-.-]
462	FGSG_09235	predicted protein					462	FGSG_11478	conserved hypothetical protein
463	FGSG_09266	probable hydroxymethylglutaryl-CoA synthase					463	FGSG_11498	related to pisatin demethylase (cytochrome P450)
464	FGSG_09321	probable acetoacetyl-CoA thiolase					464	FGSG_11528	conserved hypothetical protein
465	FGSG_09330	conserved hypothetical protein					465	FGSG_11529	predicted protein
466	FGSG_09348	conserved hypothetical protein					466	FGSG_11540	predicted protein
467	FGSG_09364	similarity to alcohol dehydrogenase [EC 1.1.1.1]					467	FGSG_11542	related to aldehyde dehydrogenase (NAD+), mitochondrial
468	FGSG_09408	probable NIMA-like protein kinase					468	FGSG_11578	related to acetylxylan esterase
469	FGSG_09448	related to siroheme synthase (Uroporphyrin-III C-methyltransferase)					469	FGSG_11598	predicted protein
470	FGSG_09450	conserved hypothetical protein					470	FGSG_11600	conserved hypothetical protein
471	FGSG_09451	probable RIB2 - DRAP deaminase					471	FGSG_11630	hypothetical protein
472	FGSG_09462	conserved hypothetical protein					472	FGSG_11642	predicted protein
473	FGSG_09493	predicted protein					473	FGSG_11675	predicted protein
474	FGSG_09512	probable branched-chain-amino-acid transaminase					474	FGSG_11692	predicted protein
475	FGSG_09532	probable MET22 - protein ser-thr phosphatase					475	FGSG_11753	predicted protein
476	FGSG_09535	probable AHA1 - stress-regulated cochaperone					476	FGSG_11773	predicted protein
477	FGSG_09589	probable 3-isopropylmalate dehydratase					477	FGSG_11826	predicted protein
478	FGSG_09596	hypothetical protein					478	FGSG_11853	predicted protein
479	FGSG_09599	related to sorbitol dehydrogenase					479	FGSG_11907	predicted protein
480	FGSG_09646	probable laccase precursor					480	FGSG_12123	predicted protein
481	FGSG_09694	conserved hypothetical protein					481	FGSG_12144	related to silencing protein [SIR2 family]
482	FGSG_09722	probable isopentenyl-diphosphate delta-isomerase					482	FGSG_12211	conserved hypothetical protein
483	FGSG_09742	predicted protein					483	FGSG_12221	predicted protein
484	FGSG_09745	related to GTP-binding protein OBG					484	FGSG_12242	predicted protein
485	FGSG_09764	related to phosphomevalonate kinase					485	FGSG_12281	related to lactose regulatory protein
486	FGSG_09765	conserved hypothetical protein					486	FGSG_12321	predicted protein
487	FGSG_09786	probable NCP1 - NADPH-cytochrome P450 reductase					487	FGSG_12349	hypothetical protein
488	FGSG_09791	predicted protein					488	FGSG_12370	predicted protein
489	FGSG_09804	conserved hypothetical protein					489	FGSG_12390	related to alcohol oxidase
490	FGSG_09812	probable NADPH2 dehydrogenase chain OYE2					490	FGSG_12424	hypothetical protein
491	FGSG_09857	conserved hypothetical protein					491	FGSG_12425	hypothetical protein
492	FGSG_09896	probable isocitrate lyase (acu-3)					492	FGSG_12434	hypothetical protein
493	FGSG_10054	probable Cockayne syndrome WD-repeat protein CSA					493	FGSG_12471	probable maltose permease
494	FGSG_10086	predicted protein					494	FGSG_12474	predicted protein
495	FGSG_10098	probable mfs-multidrug-resistance transporter					495	FGSG_12481	predicted protein
496	FGSG_10118	probable ketol-acid reductoisomerase (ilv-2)					496	FGSG_12506	predicted protein
497	FGSG_10132	conserved hypothetical protein					497	FGSG_12522	conserved hypothetical protein
498	FGSG_10206	predicted protein					498	FGSG_12523	conserved hypothetical protein
499	FGSG_10209	conserved hypothetical protein					499	FGSG_12530	predicted protein
500	FGSG_10216	probable Aflatoxin B1 aldehyde reductase 1 [EC 1.-.-.-]					500	FGSG_12648	hypothetical protein
501	FGSG_10358	probable GMP synthase					501	FGSG_12657	similarity to heterokaryon incompatibility protein [het-6OR allele]
502	FGSG_10397	predicted protein					502	FGSG_12764	predicted protein
503	FGSG_10420	conserved hypothetical protein					503	FGSG_12768	probable aflatoxin efflux pump AFLT
504	FGSG_10424	probable MVD1 - mevalonate pyrophosphate decarboxylase					504	FGSG_12782	related to cercosporin resistance protein
505	FGSG_10429	predicted protein					505	FGSG_12797	predicted protein
506	FGSG_10430	conserved hypothetical protein					506	FGSG_12813	conserved hypothetical protein
507	FGSG_10496	conserved hypothetical protein					507	FGSG_13053	predicted protein
508	FGSG_10510	predicted protein					508	FGSG_13089	predicted protein
509	FGSG_10533	predicted protein					509	FGSG_13146	predicted protein
510	FGSG_10534	conserved hypothetical protein					510	FGSG_13190	conserved hypothetical protein
511	FGSG_10576	predicted protein					511	FGSG_13196	related to 3-oxoacyl-[acyl-carrier-protein] reductase
512	FGSG_10587	conserved hypothetical protein					512	FGSG_13241	predicted protein
513	FGSG_10598	predicted protein					513	FGSG_13361	predicted protein
514	FGSG_10617	related to nonribosomal peptide synthetase MxcG (component of the myxochelin iron transport regulon)					514	FGSG_13394	conserved hypothetical protein
515	FGSG_10630	related to integral membrane protein					515	FGSG_13396	conserved hypothetical protein
516	FGSG_10636	probable IgE-dependent histamine-releasing factor					516	FGSG_13401	conserved hypothetical protein
517	FGSG_10654	predicted protein					517	FGSG_13412	hypothetical protein
518	FGSG_10665	predicted protein					518	FGSG_13413	conserved hypothetical protein
519	FGSG_10677	conserved hypothetical protein					519	FGSG_13422	hypothetical protein
520	FGSG_10678	predicted protein					520	FGSG_13423	hypothetical protein
521	FGSG_10687	predicted protein					521	FGSG_13441	predicted protein
522	FGSG_10960	related to linoleate diol synthase					522	FGSG_13472	probable Vegetatible incompatibility protein HET-E-1
523	FGSG_10974	conserved hypothetical protein					523	FGSG_13562	predicted protein
524	FGSG_10978	predicted protein					524	FGSG_13627	conserved hypothetical protein
525	FGSG_10993	conserved hypothetical protein					525	FGSG_13710	conserved hypothetical protein
526	FGSG_10995	related to multidrug resistance protein					526	FGSG_13742	predicted protein
527	FGSG_11025	TRI15 - putative transcription factor					527	FGSG_13830	conserved hypothetical protein
528	FGSG_11032	galactose oxidase					528	FGSG_13847	conserved hypothetical protein
529	FGSG_11043	predicted protein					529	FGSG_13868	predicted protein
530	FGSG_11062	conserved hypothetical protein					530	FGSG_13869	predicted protein
531	FGSG_11128	probable aspartate aminotransferase, cytoplasmic					531	FGSG_13871	related to 7alpha-cephem-methoxylase P8 chain
532	FGSG_11140	conserved hypothetical protein					532	FGSG_13875	similarity to dimethylaniline monooxygenase [N-oxide forming] 5 [EC 1.14.13.8]
533	FGSG_11141	conserved hypothetical protein					533	FGSG_13983	related to phenol hydroxylase
534	FGSG_11189	predicted protein					534	FGSG_15168	predicted protein
535	FGSG_11190	probable ribonuclease T1					535	FGSG_15437	predicted protein
536	FGSG_11227	conserved hypothetical protein					536	FGSG_15653	predicted protein
537	FGSG_11228	similarity to choline dehydrogenase [EC 1.1.99.1]
538	FGSG_11230	predicted protein
539	FGSG_11270	related to monooxigenase
540	FGSG_11271	predicted protein
541	FGSG_11272	probable ABC1 transport protein
542	FGSG_11287	hypothetical protein
543	FGSG_11291	conserved hypothetical protein
544	FGSG_11292	conserved hypothetical protein
545	FGSG_11306	hypothetical protein
546	FGSG_11307	predicted protein
547	FGSG_11326	probable glucan 1,4-alpha-glucosidase
548	FGSG_11364	conserved hypothetical protein
549	FGSG_11379	predicted protein
550	FGSG_11408	predicted protein
551	FGSG_11409	related to verA protein
552	FGSG_11420	probable Tyrosinase [EC 1.14.18.1]
553	FGSG_11442	hypothetical protein
554	FGSG_11449	predicted protein
555	FGSG_11457	probable brt1 protein
556	FGSG_11472	probable subtilisin-like serine protease
557	FGSG_11496	predicted protein
558	FGSG_11497	conserved hypothetical protein
559	FGSG_11500	similarity to probable pyridoxamine 5^-phosphate oxidase [EC 1.4.3.5]
560	FGSG_11507	hypothetical protein
561	FGSG_11549	conserved hypothetical protein
562	FGSG_11551	predicted protein
563	FGSG_11554	conserved hypothetical protein
564	FGSG_11555	conserved hypothetical protein
565	FGSG_11556	related to short-chain alcohol dehydrogenase
566	FGSG_11565	related to thermophilic desulfurizing enzyme
567	FGSG_11566	conserved hypothetical protein
568	FGSG_11653	conserved hypothetical protein
569	FGSG_11655	related to cytochrom P450
570	FGSG_11656	related to FAS1 - fatty-acyl-CoA synthase, beta chain
571	FGSG_11658	hypothetical protein
572	FGSG_11659	conserved hypothetical protein
573	FGSG_11663	related to hydroxylase
574	FGSG_11679	predicted protein
575	FGSG_11706	predicted protein
576	FGSG_11721	conserved hypothetical protein
577	FGSG_11850	predicted protein
578	FGSG_11900	predicted protein
579	FGSG_11961	predicted protein
580	FGSG_12003	probable uracil permease
581	FGSG_12047	probable endo-1,4-beta-xylanase A precursor
582	FGSG_12099	predicted protein
583	FGSG_12108	probable pantothenate kinase
584	FGSG_12111	predicted protein
585	FGSG_12112	conserved hypothetical protein
586	FGSG_12134	predicted protein
587	FGSG_12141	related to dityrosine transporter
588	FGSG_12170	conserved hypothetical protein
589	FGSG_12204	related to PUTATIVE TARTRATE TRANSPORTER
590	FGSG_12206	predicted protein
591	FGSG_12224	predicted protein
592	FGSG_12225	conserved hypothetical protein
593	FGSG_12292	conserved hypothetical protein
594	FGSG_12314	hypothetical protein
595	FGSG_12331	related to C.carbonum toxD gene
596	FGSG_12344	similarity to low-specificity L-threonine aldolase [EC 4.1.2.5]
597	FGSG_12358	probable monosaccharide transporter
598	FGSG_12369	probable catalase 2
599	FGSG_12376	related to glycine-rich RNA-binding protein
600	FGSG_12378	hypothetical protein
601	FGSG_12403	conserved hypothetical protein
602	FGSG_12415	related to PUTATIVE TARTRATE TRANSPORTER
603	FGSG_12456	predicted short protein
604	FGSG_12461	conserved hypothetical protein
605	FGSG_12490	related to integral membrane protein PTH11
606	FGSG_12518	probable aspartate aminotransferase, cytoplasmic
607	FGSG_12548	related to feruloyl esterase B precursor
608	FGSG_12571	conserved hypothetical protein
609	FGSG_12572	hypothetical protein
610	FGSG_12600	conserved hypothetical protein
611	FGSG_12609	predicted protein
612	FGSG_12610	hypothetical protein
613	FGSG_12616	conserved hypothetical protein
614	FGSG_12669	probable ACC deaminase
615	FGSG_12700	related to C4-dicarboxylate transport protein mae1
616	FGSG_12701	predicted protein
617	FGSG_12738	predicted protein
618	FGSG_12760	predicted protein
619	FGSG_12800	predicted protein
620	FGSG_12821	related to glutathione S-transferase III
621	FGSG_12857	probable ATP citrate lyase subunit 1
622	FGSG_12862	related to tubulin folding cofactor C
623	FGSG_12926	conserved hypothetical protein
624	FGSG_12952	probable 2-isopropylmalalate synthase
625	FGSG_13017	predicted protein
626	FGSG_13091	predicted protein
627	FGSG_13098	hypothetical protein
628	FGSG_13169	related to galactinol synthase
629	FGSG_13194	predicted protein
630	FGSG_13262	conserved hypothetical protein
631	FGSG_13388	related to taurine dioxygenase
632	FGSG_13433	predicted protein
633	FGSG_13461	conserved hypothetical protein
634	FGSG_13464	predicted protein
635	FGSG_13487	predicted protein
636	FGSG_13514	probable Aldo-keto reductase yakc [NADP+] [EC 1.1.1.-]
637	FGSG_13555	probable ribosomal elongation factor EF-2
638	FGSG_13586	hypothetical protein
639	FGSG_13708	conserved hypothetical protein
640	FGSG_13805	probable alpha-glucosidase (MalT)
641	FGSG_13832	conserved hypothetical protein
642	FGSG_13839	related to phenol hydroxylase
643	FGSG_13888	related to emopamil-binding protein
644	FGSG_13969	conserved hypothetical protein
645	FGSG_13980	related to monocarboxylate transporter
646	FGSG_13992	predicted protein
647	FGSG_13993	related to nicotinamide mononucleotide permease
648	FGSG_14002	conserved hypothetical protein
649	FGSG_15019	hypothetical protein
650	FGSG_15153	predicted protein
651	FGSG_15451	predicted protein
652	FGSG_15528	predicted protein
653	FGSG_15648	predicted protein
654	FGSG_15657	predicted protein
