# Supplementary material for: The Wor1-like Protein Fgp1 Regulates Pathogenicity, Toxin Synthesis and Reproduction in the Phytopathogenic Fungus Fusarium graminearum
Source: PLoS Pathog. 2012 May 31;8(5):e1002724. doi: 10.1371/journal.ppat.1002724 (PMC3364952; doi:10.1371/journal.ppat.1002724)
Supplement: Table S3 — Genes expressed >2-fold lower during wheat head infection for the Δ fgp1 strain. (XLS) [file ppat.1002724.s010.xls]

## Sheet: Table S3
genes >2.0 fold lower expressed in wheat heads in the ∆fgp1 strain						genes >2.0 fold higher expressed in wheat heads in the ∆fgp1 strain
Locus ID	Probe description					Locus ID	Probe description
FGSG_00007	probable O-methylsterigmatocystin oxidoreductase [EC 1.14.1.-]					FGSG_00528	hypothetical protein
FGSG_00023	conserved hypothetical protein					FGSG_00681	predicted protein
FGSG_00071	cytochrome P450 monooxygenase					FGSG_01572	probable glutamate decarboxylase
FGSG_00096	related to beta-galactosidase					FGSG_02739	predicted protein
FGSG_00118	conserved hypothetical protein					FGSG_02901	predicted protein
FGSG_00136	conserved hypothetical protein					FGSG_02903	conserved hypothetical protein
FGSG_00150	probable NADP-dependent oxidoreductase P2 [EC 1.-.-.-]					FGSG_03028	conserved hypothetical protein
FGSG_00175	probable methylcitrate synthase					FGSG_03156	predicted protein
FGSG_00199	predicted protein					FGSG_04488	hypothetical protein
FGSG_00200	similarity to choline dehydrogenase [EC 1.1.99.1] [CHD]					FGSG_04512	similarity to potassium-transporting ATPase alpha chain 2 [EC 3.6.3.10]
FGSG_00201	related to integral membrane protein PTH11					FGSG_04942	predicted protein
FGSG_00270	conserved hypothetical protein					FGSG_05185	hypothetical protein
FGSG_00314	conserved hypothetical protein					FGSG_05661	predicted protein
FGSG_00330	probable acetyl-CoA synthetase					FGSG_05797	probable SERINE-TYPE CARBOXYPEPTIDASE F PRECURSOR
FGSG_00333	conserved hypothetical protein					FGSG_06441	related to RTM1 protein
FGSG_00395	probable ribosomal protein S12, cytosolic					FGSG_06913	hypothetical protein
FGSG_00422	predicted protein					FGSG_08127	conserved hypothetical protein
FGSG_00428	probable Dynein intermediate chain 1, cytosolic					FGSG_08199	predicted protein
FGSG_00430	probable oligosaccharyltransferase					FGSG_08238	predicted protein
FGSG_00439	conserved hypothetical protein					FGSG_08343	probable PMA1 - H+-transporting P-type ATPase
FGSG_00465	conserved hypothetical protein					FGSG_08353	predicted protein
FGSG_00540	predicted protein					FGSG_08584	hypothetical protein
FGSG_00549	conserved hypothetical protein					FGSG_09188	predicted protein
FGSG_00571	cellobiohydrolase-C					FGSG_10592	predicted protein
FGSG_00589	probable RPE1 - D-ribulose-5-phosphate 3-epimerase					FGSG_10617	related to nonribosomal peptide synthetase MxcG (component of the myxochelin iron transport regulon)
FGSG_00609	probable BRT1 protein, down-regulated by mating factor B					FGSG_10658	predicted protein
FGSG_00634	probable 40s ribosomal protein S6.e, cytosolic					FGSG_10821	putative protein
FGSG_00717	probable mitochondrial import inner membrane translocase subunit TIM10					FGSG_10898	hypothetical protein
FGSG_00762	conserved hypothetical protein					FGSG_11033	hypothetical protein
FGSG_00767	related to beta-glucosidase					FGSG_11310	predicted protein
FGSG_00769	conserved hypothetical protein					FGSG_11429	predicted protein
FGSG_00777	conserved hypothetical protein					FGSG_11858	conserved hypothetical protein
FGSG_00802	probable ribosomal protein L23.e, cytosolic					FGSG_12214	predicted protein
FGSG_00832	conserved hypothetical protein					FGSG_12299	predicted protein
FGSG_00894	predicted protein					FGSG_12945	hypothetical protein
FGSG_00921	probable heat shock protein 70					FGSG_13191	conserved hypothetical protein
FGSG_00950	probable Syntaxin-like protein psy1					FGSG_13421	predicted protein
FGSG_00955	conserved hypothetical protein					FGSG_13735	predicted protein
FGSG_00979	probable aldehyde dehydrogenase					FGSG_13909	predicted protein
FGSG_00998	probable NADH-ubiquinone oxidoreductase 12 kDa subunit, mitochondrial precursor
FGSG_01008	probable EFB1 - translation elongation factor eEF1beta
FGSG_01013	probable EMP24 protein precursor
FGSG_01016	probable ribosomal protein L6.e.B, cytosolic
FGSG_01017	probable dipeptidylpeptidase III
FGSG_01021	probable ribosomal protein L35
FGSG_01031	related to benzodiazepine receptor, peripheral-type
FGSG_01081	probable ribosomal protein L11.e.A, cytosolic
FGSG_01098	probable 26S proteasome non-ATPase regulatory subunit 9
FGSG_01118	probable ubiquitin-like protein ubl1
FGSG_01154	probable ribosomal protein L9.e.c14
FGSG_01160	probable proteasome endopeptidase complex subunit PRE7
FGSG_01179	putative protein
FGSG_01195	predicted protein
FGSG_01226	probable F-actin capping protein beta subunit
FGSG_01250	related to beta-glucosidase
FGSG_01267	conserved hypothetical protein
FGSG_01268	conserved hypothetical protein
FGSG_01278	probable RPL33B - ribosomal protein L35a.e.c15
FGSG_01314	probable Eukaryotic translation initiation factor 3 subunit 7 homolog
FGSG_01346	probable ENO1 - enolase I (2-phosphoglycerate dehydratase)
FGSG_01360	predicted protein
FGSG_01361	probable uroporphyrinogen decarboxylase
FGSG_01368	putative protein
FGSG_01377	related to prefoldin subunit 1
FGSG_01394	related to MRPS8 - mitochondrial ribosomal protein, small subunit
FGSG_01398	probable ERV14 - ER-derived Vesicles
FGSG_01417	probable O-acetylhomoserine (thiol)-lyase
FGSG_01450	related to nebula protein
FGSG_01468	conserved hypothetical protein
FGSG_01491	predicted protein
FGSG_01504	probable ribosomal protein L31.e.A, cytosolic
FGSG_01516	probable 60S large subunit ribosomal protein
FGSG_01531	probable CYB2 - lactate dehydrogenase cytochrome b2
FGSG_01560	conserved hypothetical protein
FGSG_01624	probable HDEL receptor ERD2
FGSG_01655	predicted protein
FGSG_01765	probable epoxide hydrolase
FGSG_01767	related to pisatin demethylase
FGSG_01819	conserved hypothetical protein
FGSG_01826	probable methylmalonate-semialdehyde dehydrogenase (acylating)
FGSG_01867	conserved hypothetical protein
FGSG_01891	probable calmodulin
FGSG_01941	probable NADH-ubiquinone oxidoreductase 29.9 kDa subunit, mitochondrial precursor
FGSG_01955	probable HYP2 - translation initiation factor eIF5A.1
FGSG_01956	probable RPL40A - ubiquitin
FGSG_01959	predicted protein
FGSG_01991	conserved hypothetical protein
FGSG_02000	conserved hypothetical protein
FGSG_02058	related to endopeptidase Clp
FGSG_02063	probable Dihydrodipicolinate synthase [EC 4.2.1.52] [DHDPS]
FGSG_02097	probable glutaredoxin
FGSG_02101	conserved hypothetical protein
FGSG_02120	hypothetical protein
FGSG_02169	conserved hypothetical protein
FGSG_02202	probable endoglucanase IV precursor
FGSG_02266	probable Glucose 1-dehydrogenase [EC 1.1.1.47]
FGSG_02267	predicted protein
FGSG_02273	probable aldehyde dehydrogenase
FGSG_02278	similarity to HNM1 - Choline permease
FGSG_02284	predicted protein
FGSG_02339	probable SUC2 - invertase (sucrose hydrolyzing enzyme)
FGSG_02354	conserved hypothetical protein
FGSG_02360	conserved hypothetical protein
FGSG_02392	probable aldehyde dehydrogenase
FGSG_02407	related to D-mandelate dehydrogenase
FGSG_02433	conserved hypothetical protein
FGSG_02482	probable sulfite reductase (NADPH)
FGSG_02485	conserved hypothetical protein
FGSG_02493	probable ribosomal protein L23a, cytosolic
FGSG_02496	related to microsomal signal peptidase 12 kDa subunit
FGSG_02502	probable sterol delta 5,6-desaturase
FGSG_02523	probable IgE-dependent histamine-releasing factor
FGSG_02570	probable translation elongation factor eEF4
FGSG_02596	probable maintaining mitochondrial morphology protein mmm1
FGSG_02597	conserved hypothetical protein
FGSG_02600	conserved hypothetical protein
FGSG_02613	predicted protein
FGSG_02653	hypothetical protein
FGSG_02666	conserved hypothetical protein
FGSG_02699	probable Golgi GDP-mannose transporter
FGSG_02703	similarity to Corynebacterium 2,5-diketo-D-gluconic acid reductase and aldehyde reductases
FGSG_02718	predicted protein
FGSG_02751	probable aldehyde reductase 6
FGSG_02753	probable Aldo-keto reductase yakc [NADP+] [EC 1.1.1.-]
FGSG_02812	related to UNR-interacting protein STRAP (serine-threonine kinase receptor-associated protein)
FGSG_02814	putative protein
FGSG_02856	conserved hypothetical protein
FGSG_02866	conserved hypothetical protein
FGSG_02883	conserved hypothetical protein
FGSG_02934	predicted protein
FGSG_02950	similarity to neutral amino acid permease
FGSG_03011	conserved hypothetical protein
FGSG_03024	related to C4-dicarboxylate transport protein mae1
FGSG_03027	related to aminopeptidase Y precursor, vacuolar
FGSG_03075	related to pyrroline-5-carboxylate reductase
FGSG_03114	related to glutamate carboxypeptidase II
FGSG_03126	predicted protein
FGSG_03148	conserved hypothetical protein
FGSG_03163	related to monooxigenase
FGSG_03166	predicted protein
FGSG_03178	conserved hypothetical protein
FGSG_03180	probable TSA1 - thiol-specific antioxidant
FGSG_03189	conserved hypothetical protein
FGSG_03191	probable Isotrichodermin C-15 hydroxylase [EC 1.14.-.-]
FGSG_03192	predicted protein
FGSG_03209	conserved hypothetical protein
FGSG_03269	related to beta-galactosidase
FGSG_03278	probable Copper amine oxidase 1 [EC 1.4.3.6]
FGSG_03288	conserved hypothetical protein
FGSG_03307	related to isoamyl alcohol oxidase
FGSG_03312	probable Pathogenesis-related protein 1C precursor
FGSG_03318	related to gluconate 5-dehydrogenase
FGSG_03333	conserved hypothetical protein
FGSG_03365	conserved hypothetical protein
FGSG_03372	predicted protein
FGSG_03375	related to 20beta-hydroxysteroid dehydrogenase
FGSG_03381	conserved hypothetical protein
FGSG_03424	related to lactose permease
FGSG_03436	related to chloroperoxidase
FGSG_03466	probable potassium channel beta subunit protein
FGSG_03477	similarity to hypothetical protein Fcy21p and weak similarity to FCY2 protein
FGSG_03483	probable Pectin lyase precursor [EC 4.2.2.10]
FGSG_03519	hypothetical protein
FGSG_03531	putative tyrosinase
FGSG_03532	conserved hypothetical protein
FGSG_03534	trichothecene 15-O-acetyltransferase
FGSG_03535	cytochrome P450
FGSG_03536	Tri6 trichothecene biosynthesis positive transcription factor
FGSG_03537	TRI5_GIBZE - trichodiene synthase
FGSG_03538	TRI10 - regulatory protein
FGSG_03539	TRI9 - putative trichothecene biosynthesis gene
FGSG_03540	TRI11 - Isotrichodermin C-15 hydroxylase
FGSG_03541	TRI12 - trichothecene efflux pump
FGSG_03543	putative trichothecene biosynthesis gene
FGSG_03567	conserved hypothetical protein
FGSG_03624	probable endo-1,4-beta-xylanase A precursor
FGSG_03628	probable cellulose 1,4-beta-cellobiosidase II precursor
FGSG_03630	predicted protein
FGSG_03632	conserved hypothetical protein
FGSG_03635	conserved hypothetical protein
FGSG_03655	conserved hypothetical protein
FGSG_03695	probable endoglucanase IV precursor
FGSG_03707	related to integral membrane protein
FGSG_03715	predicted protein
FGSG_03755	related to 2,5-diketo-D-gluconic acid reductase
FGSG_03762	conserved hypothetical protein
FGSG_03804	putative protein
FGSG_03828	conserved hypothetical protein
FGSG_03932	predicted protein
FGSG_03934	conserved hypothetical protein
FGSG_03936	probable UGA2 - succinate semialdehyde dehydrogenase
FGSG_03954	similarity to similarity to S.fumigata Asp FII
FGSG_03955	conserved hypothetical protein
FGSG_03956	related to allantoate permease
FGSG_03968	related to cellulose binding protein CEL1
FGSG_03987	related to low affininty zinc transporter
FGSG_03992	probable phosphoglycerate kinase
FGSG_04041	predicted protein
FGSG_04071	conserved hypothetical protein
FGSG_04074	conserved hypothetical protein
FGSG_04103	related to acetoacetyl-CoA synthetase
FGSG_04107	probable spi1-GTP-binding protein
FGSG_04137	probable 60S ribosomal protein L32
FGSG_04157	conserved hypothetical protein
FGSG_04181	probable translation elongation factor eEF-3
FGSG_04196	probable UGA2 - succinate semialdehyde dehydrogenase
FGSG_04223	probable YPR1 - strong similarity to members of the aldo-keto reductase family
FGSG_04234	predicted protein
FGSG_04245	related to Ca2+-transporting ATPase
FGSG_04255	conserved hypothetical protein
FGSG_04312	probable H+-transporting ATP synthase beta chain
FGSG_04353	hypothetical protein
FGSG_04402	probable Ni-binding urease accessory protein (UreG)
FGSG_04410	probable 20S proteasome subunit Y7
FGSG_04476	probable 40S RIBOSOMAL PROTEIN S24
FGSG_04540	predicted protein
FGSG_04575	predicted protein
FGSG_04582	probable glutamate--tRNA ligase
FGSG_04590	conserved hypothetical protein
FGSG_04596	conserved hypothetical protein
FGSG_04615	predicted protein
FGSG_04647	probable gEgh 16 protein
FGSG_04693	predicted protein
FGSG_04704	related to glucoamylase precursor
FGSG_04710	conserved hypothetical protein
FGSG_04731	conserved hypothetical protein
FGSG_04732	conserved hypothetical protein
FGSG_04744	predicted protein
FGSG_04746	predicted protein
FGSG_04826	mannitol dehydrogenase
FGSG_04828	related to tryptophan 2,3 dioxygenase
FGSG_04829	related to kynureninase
FGSG_04872	similarity to cellobiose dehydrogenase precursor [EC 1.1.99.18]
FGSG_04919	probable Na+-transporting ATPase ENA-1 (sodium P-type ATPase ENA-1)
FGSG_04971	predicted protein
FGSG_04975	putative protein [EST hit]
FGSG_05015	conserved hypothetical protein
FGSG_05040	hypothetical protein
FGSG_05046	predicted protein
FGSG_05154	related to CDP diacylglycerol-inositol 3-phosphatidyltransferase
FGSG_05156	probable orotidine-5^-phosphate decarboxylase Pyr-4
FGSG_05164	related to fatty acid hydroxylase
FGSG_05222	probable PROTEASOME COMPONENT C2
FGSG_05234	conserved hypothetical protein
FGSG_05255	conserved hypothetical protein
FGSG_05266	predicted protein
FGSG_05284	related to 3-hydroxyisobutyrate dehydrogenase
FGSG_05371	related to L-ornithine N5-hydroxylase
FGSG_05409	probable small subunit of ribonucleotide reductase
FGSG_05417	probable PUB1 - major polyadenylated RNA-binding protein of nucleus and cytoplasm
FGSG_05428	probable TIF6 - translation initiation factor 6 (eIF6)
FGSG_05431	probable phenylalanine--tRNA ligase (EC 6.1.1.20) alpha chain
FGSG_05481	conserved hypothetical protein
FGSG_05491	probable histone H4
FGSG_05494	conserved hypothetical protein
FGSG_05506	related to mitochondrial iron transporter
FGSG_05564	hypothetical protein
FGSG_05600	related to signal peptidase 18 KD subunit
FGSG_05605	probable ribosomal protein P2
FGSG_05623	probable threonine aldolase
FGSG_05631	probable PRE3 - 20S proteasome subunit (beta1)
FGSG_05640	probable ribosomal protein L17.e, cytosolic
FGSG_05663	probable chitin binding protein
FGSG_05677	predicted protein
FGSG_05728	conserved hypothetical protein
FGSG_05738	similarity to hypothetical S.pombe protein
FGSG_05754	predicted protein
FGSG_05802	conserved hypothetical protein
FGSG_05820	conserved hypothetical protein
FGSG_05831	probable aldehyde dehydrogenase
FGSG_05847	probable chitin binding protein
FGSG_05851	probable Endoglucanase I precursor [EC 3.2.1.4]
FGSG_05912	related to MEVALONATE KINASE
FGSG_05916	predicted protein
FGSG_05928	predicted protein
FGSG_05953	conserved hypothetical protein
FGSG_05973	related to glucosidase II, alpha subunit
FGSG_05999	probable 60S large subunit ribosomal protein
FGSG_06001	probable 4-hydroxyphenylpyruvate dioxygenase
FGSG_06009	probable leucine--tRNA ligase, cytosolic
FGSG_06021	probable ADP, ATP carrier protein (ADP-ATP translocase)
FGSG_06023	conserved hypothetical protein
FGSG_06024	conserved hypothetical protein
FGSG_06082	predicted protein
FGSG_06093	probable IMIDAZOLEGLYCEROL-PHOSPHATE DEHYDRATASE
FGSG_06143	conserved hypothetical protein
FGSG_06150	probable HYR1 - glutathione peroxidase
FGSG_06159	probable 20S proteasome subunit (alpha5)
FGSG_06214	related to dolichyl-phosphate beta-glucosyltransferase
FGSG_06222	related to mitochondrial transport protein
FGSG_06240	related to aldo-keto reductase YPR1
FGSG_06268	putative protein
FGSG_06290	probable glycine hydroxymethyltransferase, cytosolic
FGSG_06299	related to conserved oligomeric Golgi complex component 3
FGSG_06370	probable CHO1 - CDP-diacylglycerol serine O-phosphatidyltransferase
FGSG_06385	pathogenicity MAP kinase 1
FGSG_06397	related to endoglucanase B
FGSG_06404	related to lysophospholipase
FGSG_06427	conserved hypothetical protein
FGSG_06463	related to alpha-L-arabinofuranosidase A precursor
FGSG_06466	conserved hypothetical protein
FGSG_06480	related to aliphatic nitrilase
FGSG_06496	probable prolidase (Xaa-Pro dipeptidase)
FGSG_06506	predicted protein
FGSG_06557	related to BENZOYLFORMATE DECARBOXYLASE
FGSG_06580	probable acetyl-CoA carboxylase
FGSG_06590	conserved hypothetical protein
FGSG_06605	probable Beta-glucosidase 1 precursor [EC 3.2.1.21]
FGSG_06619	related to alcohol dehydrogenase
FGSG_06627	probable EB1-like protein
FGSG_06646	probable GTP-binding protein SAR1
FGSG_06668	related to RAY38 protein
FGSG_06669	conserved hypothetical protein
FGSG_06681	probable esterase D
FGSG_06702	probable TPI1 - triose-phosphate isomerase
FGSG_06757	probable RPL43B - 60S large subunit ribosomal protein
FGSG_06761	probable CCT8 - component of chaperonin-containing T-complex
FGSG_06775	conserved hypothetical protein
FGSG_06779	related to dnase1 protein
FGSG_06784	probable farnesyl-pyrophosphate synthetase
FGSG_06822	probable glycogen synthase
FGSG_06827	probable RPP0 - acidic ribosomal protein L10.e
FGSG_06891	predicted protein
FGSG_06893	probable RPS18A - ribosomal protein S18.e.c4
FGSG_06894	similarity to C.elegans and M.jannaschii hypothetical proteins
FGSG_06920	probable ARL1 - ADP-ribosylation factor
FGSG_06921	probable RPL39 - 60S large subunit ribosomal protein L39.e
FGSG_06922	probable SKP1 - kinetochore protein complex CBF3, subunit D
FGSG_06924	probable ribosomal protein L10a.e, cytosolic
FGSG_06947	probable cytochrome-b5 reductase
FGSG_06955	related to 442K curved dna-binding protein
FGSG_07010	related to stress response protein rds1p
FGSG_07019	related to enoyl-CoA-hydratase
FGSG_07026	predicted protein
FGSG_07048	probable ribosomal protein S13.e
FGSG_07058	probable 3-hydroxyanthranilic acid dioxygenase
FGSG_07074	conserved hypothetical protein
FGSG_07080	related to triacylglycerol lipase II precursor
FGSG_07101	probable RNase L inhibitor
FGSG_07113	probable phosphomannomutase
FGSG_07152	hypothetical protein
FGSG_07181	hypothetical protein
FGSG_07211	predicted protein
FGSG_07235	conserved hypothetical protein
FGSG_07250	related to vesicular integral-membrane protein VIP36
FGSG_07261	conserved hypothetical protein
FGSG_07291	probable ribosomal protein S15a.e.c10, cytosolic
FGSG_07292	probable 40S ribosomal protein S12
FGSG_07298	conserved hypothetical protein
FGSG_07347	probable fatty acid elongase (FEN1)
FGSG_07377	related to phosphatase 2a inhibitor
FGSG_07378	conserved hypothetical protein
FGSG_07395	probable phosphoprotein phosphatase (serine-threonine specific protein phosphatase)
FGSG_07404	probable CNB1 - calcineurin B, regulatory subunit
FGSG_07439	probable cyclophilin
FGSG_07473	probable ras-related GTP-binding protein
FGSG_07475	probable uracil phosphoribosyltransferase FUR1
FGSG_07525	probable TRANSPARENT TESTA GLABRA 1 protein
FGSG_07527	hypothetical protein
FGSG_07562	conserved hypothetical protein
FGSG_07660	conserved hypothetical protein
FGSG_07666	related to quinate transport protein
FGSG_07765	related to isotrichodermin C-15 hydroxylase (cytochrome P-450 monooxygenase CYP65A1)
FGSG_07803	related to aldehyde dehydrogenase (NAD+), mitochondrial
FGSG_07856	probable RPL28 - 60S large subunit ribosomal protein L27a.e
FGSG_07861	conserved hypothetical protein
FGSG_07866	conserved hypothetical protein
FGSG_07870	conserved hypothetical protein
FGSG_07896	trichothecene 3-O-acetyltransferase
FGSG_07925	predicted protein
FGSG_07939	probable COP1 - coatomer complex alpha chain of secretory pathway vesicles
FGSG_07943	conserved hypothetical protein
FGSG_07949	probable HNT1 - similarity to protein kinase C inhibitor-I
FGSG_08011	similarity to cellulose-growth-specific protein precursor
FGSG_08012	probable endopeptidase K
FGSG_08037	conserved hypothetical protein
FGSG_08062	conserved hypothetical protein
FGSG_08077	related to flavin oxidoreductase
FGSG_08078	similarity to acetamidase [EC 3.5.1.4]
FGSG_08079	probable benzoate 4-monooxygenase cytochrome P450
FGSG_08081	predicted protein
FGSG_08082	conserved hypothetical protein
FGSG_08083	similarity to glutamate decarboxylase, 65 kDa isoform [EC 4.1.1.15]
FGSG_08084	related to monocarboxylate transporter 4
FGSG_08153	conserved hypothetical protein
FGSG_08177	related to quinate transport protein
FGSG_08221	conserved hypothetical protein
FGSG_08253	probable endo-1,4-beta-glucanase
FGSG_08266	probable acetyl-CoA hydrolase
FGSG_08309	probable ABC1 transport protein
FGSG_08327	conserved hypothetical protein
FGSG_08328	probable MGM101 - mitochondrial genome maintenance protein
FGSG_08351	probable GCV3 - glycine decarboxylase, subunit H
FGSG_08357	hypothetical protein
FGSG_08358	probable homogentisate 1,2-dioxygenase
FGSG_08359	putative protein
FGSG_08387	predicted protein
FGSG_08407	similarity to glucose dehydrogenase [acceptor] precursor [EC 1.1.99.10]
FGSG_08429	related to glycinamide ribonucleotide transformylase
FGSG_08459	conserved hypothetical protein
FGSG_08463	probable MET10 - sulfite reductase flavin-binding subunit
FGSG_08477	predicted protein
FGSG_08480	predicted protein
FGSG_08489	probable mitochondrial oxodicarboxylate carrier
FGSG_08494	putative protein
FGSG_08526	related to ochre suppressor tyr-tRNA
FGSG_08561	probable ribosomal protein L14.e.B, cytosolic
FGSG_08564	conserved hypothetical protein
FGSG_08566	probable NADH2 dehydrogenase (ubiquinone) 10.5K chain
FGSG_08583	related to aspartyl proteinase SAP3 precursor
FGSG_08596	related to succinate-semialdehyde dehydrogenase (NAD(P)+)
FGSG_08601	probable PCK1 - phosphoenolpyruvate carboxykinase
FGSG_08620	probable cytochrome b5
FGSG_08645	related to protein involved in ribosomal RNA processing, component of the exosome complex responsible for 3^ end processing and degradation of many RNA species
FGSG_08655	probable eukaryotic translation initiation factor 1a
FGSG_08670	probable ribosomal protein L37.e.A, cytosolic
FGSG_08677	probable peroxisomal membrane protein
FGSG_08678	strong similarity to hypothetical protein YBR242w
FGSG_08684	conserved hypothetical protein
FGSG_08689	conserved hypothetical protein
FGSG_08695	conserved hypothetical protein
FGSG_08712	probable FUM1 - fumarate hydratase
FGSG_08714	probable ribosomal protein S4.e, cytosolic
FGSG_08721	probable superoxide dismutase [Cu-Zn]
FGSG_08723	probable transaldolase
FGSG_08730	putative protein
FGSG_08768	probable UBI4 - ubiquitin
FGSG_08792	conserved hypothetical protein
FGSG_08795	related to polyketide synthase
FGSG_08811	translation elongation factor 1 alpha
FGSG_08825	conserved hypothetical protein
FGSG_08827	conserved hypothetical protein
FGSG_08829	conserved hypothetical protein
FGSG_08840	related to coatomer gamma-2 subunit
FGSG_08844	conserved hypothetical protein
FGSG_08845	conserved hypothetical protein
FGSG_08851	probable 2-methylcitrate dehydratase
FGSG_08871	conserved hypothetical protein
FGSG_08875	probable sulfate adenylyltransferase
FGSG_08878	predicted protein
FGSG_08884	conserved hypothetical protein
FGSG_08887	related to anaphase-promoting complex subunit 5
FGSG_08895	probable ribosomal protein L21.e.A, cytosolic
FGSG_08907	conserved hypothetical protein
FGSG_08917	similarity to weak similarity to T.pacificus retinal-binding protein
FGSG_08919	probable ARP2-3 complex 20 kDa subunit
FGSG_08941	probable aldehyde reductase
FGSG_08942	related to sorbitol dehydrogenase
FGSG_08943	related to 2-deoxy-D-gluconate 3-dehydrogenase
FGSG_08946	probable alpha-N-arabinofuranosidase - alpha-L-arabinofuranosidase
FGSG_08971	probable Formyltetrahydrofolate deformylase [EC 3.5.1.10]
FGSG_08979	related to NonF protein, involved in nonactin biosynthesis
FGSG_09006	related to mitochondrial nicotinamide nucleotide transhydrogenase
FGSG_09007	predicted protein
FGSG_09017	probable YBT1 - Vacuolar, ^full-size^ ABC protein transporting bile acids
FGSG_09039	probable neutral amino acid permease
FGSG_09040	predicted protein
FGSG_09041	conserved hypothetical protein
FGSG_09042	conserved hypothetical protein
FGSG_09061	related to 5-carboxyvanillate decarboxylase
FGSG_09085	probable cellobiose dehydrogenase
FGSG_09093	probable galactose oxidase precursor
FGSG_09159	probable suppressor of mrs2-1 mutation
FGSG_09169	related to 3-oxoacyl-[acyl-carrier-protein] reductase
FGSG_09197	probable 3-hydroxy-3-methylglutaryl-coenzyme A reductase
FGSG_09220	conserved hypothetical protein
FGSG_09235	predicted protein
FGSG_09266	probable hydroxymethylglutaryl-CoA synthase
FGSG_09297	probable general amino acid permease
FGSG_09304	conserved hypothetical protein
FGSG_09321	probable acetoacetyl-CoA thiolase
FGSG_09353	probable Trihydrophobin precursor
FGSG_09382	probable alkaline protease (oryzin)
FGSG_09385	related to mannosyltransferase
FGSG_09390	conserved hypothetical protein
FGSG_09402	related to ethanolaminephosphotransferase (aminoalcoholphosphotransferase)
FGSG_09430	hypothetical protein
FGSG_09451	probable RIB2 - DRAP deaminase
FGSG_09462	conserved hypothetical protein
FGSG_09505	conserved hypothetical protein
FGSG_09528	probable positive effector protein GCN20
FGSG_09552	putative protein
FGSG_09577	related to dihydroorotase URA4
FGSG_09583	probable potassium transporter hak-1
FGSG_09587	probable vacuolar ATP synthase subunit F
FGSG_09612	probable osmotic sensitive-2 protein (putative mitogen-activated protein (MAP) kinase homolog)
FGSG_09613	probable glycogen phosphorylase
FGSG_09627	probable blue-light-inducible Bli-3 protein
FGSG_09644	conserved hypothetical protein
FGSG_09663	related to topoisomerase II-associated protein
FGSG_09690	probable peptidylprolyl isomerase (FK506-binding protein homolog)
FGSG_09697	probable multidrug resistance protein
FGSG_09718	conserved hypothetical protein
FGSG_09722	probable isopentenyl-diphosphate delta-isomerase
FGSG_09751	related to endo-1,6-alpha-D-mannanase
FGSG_09764	related to phosphomevalonate kinase
FGSG_09775	related to glia maturation factor beta
FGSG_09778	probable transforming protein Ras-1
FGSG_09786	probable NCP1 - NADPH-cytochrome P450 reductase
FGSG_09809	conserved hypothetical protein
FGSG_09830	probable C-4 methyl sterol oxidase
FGSG_09834	probable pyruvate decarboxylase
FGSG_09842	conserved hypothetical protein
FGSG_09845	conserved hypothetical protein
FGSG_09870	probable CPC2 protein
FGSG_09879	related to cytochrome-c oxidase chain VIIa
FGSG_09906	putative protein
FGSG_09935	probable ubiquitin--protein ligase hus5
FGSG_09952	probable negative regulator of cdc42
FGSG_09955	predicted protein
FGSG_09966	probable translation initiation factor eIF-2 beta chain
FGSG_09974	probable ribosomal protein L22
FGSG_09983	probable bifunctional histidine biosynthesis protein hishf
FGSG_09998	predicted protein
FGSG_10001	probable 13 kD U4-U6.U5 snRNP associate protein Snu13
FGSG_10010	probable 60S RIBOSOMAL PROTEIN L5
FGSG_10011	hypothetical protein
FGSG_10034	probable clathrin-associated adaptor complex ap-1 small chain sigma1
FGSG_10051	putative protein
FGSG_10150	related to palI protein
FGSG_10160	conserved hypothetical protein
FGSG_10177	conserved hypothetical protein
FGSG_10181	probable RPL42B - ribosomal protein L36a.e
FGSG_10224	predicted protein
FGSG_10229	conserved hypothetical protein
FGSG_10245	probable ribosomal protein L30, cytosolic
FGSG_10246	probable 60S ribosomal protein L10, cytosolic
FGSG_10279	hypothetical protein
FGSG_10319	probable protein involved in intramitochondrial protein sorting
FGSG_10338	probable sugar transporter
FGSG_10347	probable IDP1 - isocitrate dehydrogenase (NADP+), mitochondrial
FGSG_10366	conserved hypothetical protein
FGSG_10368	conserved hypothetical protein
FGSG_10369	conserved hypothetical protein
FGSG_10396	predicted protein
FGSG_10397	predicted protein
FGSG_10411	probable endo-1,4-beta-xylanase
FGSG_10424	probable MVD1 - mevalonate pyrophosphate decarboxylase
FGSG_10562	predicted protein
FGSG_10587	conserved hypothetical protein
FGSG_10675	conserved hypothetical protein
FGSG_10712	probable alkaline protease (oryzin)
FGSG_10738	probable 26S proteasome regulatory subunit RPN8
FGSG_10769	probable 26S proteasome regulatory particle chain RPT3
FGSG_10819	related to stress protein ORP150
FGSG_10822	probable Gim complex component GIM3
FGSG_10825	probable methionine synthase
FGSG_10832	related to endosomal Vps protein complex subunit
FGSG_10845	probable ribosomal protein L26
FGSG_10854	predicted protein
FGSG_10855	probable ALCOHOL DEHYDROGENASE I - ADH1
FGSG_10881	probable CYTOCHROME C
FGSG_10893	related to several transaminases
FGSG_10962	predicted protein
FGSG_10974	conserved hypothetical protein
FGSG_10990	conserved hypothetical protein
FGSG_10993	conserved hypothetical protein
FGSG_10999	endo-1,4-beta-xylanase
FGSG_11008	similarity to choline dehydrogenase [EC 1.1.99.1]
FGSG_11025	TRI15 - putative transcription factor
FGSG_11027	conserved hypothetical protein
FGSG_11029	conserved hypothetical protein
FGSG_11037	probable Endoglucanase I precursor [EC 3.2.1.4]
FGSG_11046	predicted protein
FGSG_11047	hypothetical protein
FGSG_11049	probable acetylxylan esterase
FGSG_11054	probable LYS21 - homocitrate synthase
FGSG_11069	conserved hypothetical protein
FGSG_11079	similarity to similarity to allantoate transport protein
FGSG_11088	related to Na+-H+-exchanging protein
FGSG_11095	related to carbonic anhydrase
FGSG_11101	hypothetical protein
FGSG_11219	conserved hypothetical protein
FGSG_11228	similarity to choline dehydrogenase [EC 1.1.99.1]
FGSG_11274	similarity to neutral amino acid permease
FGSG_11294	conserved hypothetical protein
FGSG_11332	conserved hypothetical protein
FGSG_11348	predicted protein
FGSG_11366	conserved hypothetical protein
FGSG_11395	conserved hypothetical protein
FGSG_11398	conserved hypothetical protein
FGSG_11399	related to oxidoreductase
FGSG_11423	predicted protein
FGSG_11428	probable feruloyl esterase B precursor (subclass of the carboxylic acid esterases)
FGSG_11469	probable GTP-binding protein
FGSG_11472	probable subtilisin-like serine protease
FGSG_11478	conserved hypothetical protein
FGSG_11564	predicted protein
FGSG_11597	probable 26S proteasome regulatory particle chain RPT5
FGSG_11610	similarity to putative protein
FGSG_11618	conserved hypothetical protein
FGSG_11626	probable HTB1 - histone H2B
FGSG_11651	conserved hypothetical protein
FGSG_11729	related to catechol O-methyltransferase
FGSG_11750	predicted protein
FGSG_11842	conserved hypothetical protein
FGSG_11900	predicted protein
FGSG_11914	related to flavin oxidoreductase
FGSG_11939	predicted protein
FGSG_11940	#N/A
FGSG_11973	probable PHO89 - Na+-phosphate co-transporter
FGSG_11981	conserved hypothetical protein
FGSG_12028	probable SEC23
FGSG_12134	predicted protein
FGSG_12151	#N/A
FGSG_12163	hypothetical protein
FGSG_12193	predicted protein
FGSG_12292	conserved hypothetical protein
FGSG_12369	probable catalase 2
FGSG_12429	#N/A
FGSG_12442	related to general amidase
FGSG_12555	predicted protein
FGSG_12607	conserved hypothetical protein
FGSG_12669	probable ACC deaminase
FGSG_12754	predicted protein
FGSG_12772	#N/A
FGSG_12836	conserved hypothetical protein
FGSG_12846	conserved hypothetical protein
FGSG_12857	probable ATP citrate lyase subunit 1
FGSG_12937	conserved hypothetical protein
FGSG_12970	conserved hypothetical protein
FGSG_13103	#N/A
FGSG_13161	#N/A
FGSG_13239	#N/A
FGSG_13257	probable NADH2 dehydrogenase (ubiquinone) 40K chain
FGSG_13412	hypothetical protein
FGSG_13521	predicted protein
FGSG_13560	#N/A
FGSG_13598	predicted protein
FGSG_13615	predicted protein
FGSG_13716	conserved hypothetical protein
FGSG_13761	hypothetical protein
FGSG_13834	related to pectin lyase precursor
FGSG_14026	predicted protein
