# Supplementary material for: The Wor1-like Protein Fgp1 Regulates Pathogenicity, Toxin Synthesis and Reproduction in the Phytopathogenic Fungus Fusarium graminearum
Source: PLoS Pathog. 2012 May 31;8(5):e1002724. doi: 10.1371/journal.ppat.1002724 (PMC3364952; doi:10.1371/journal.ppat.1002724)
Supplement: Table S4 — Genes expressed exclusively in wheat or barley. (XLS) [file ppat.1002724.s011.xls]

## Sheet: Table S4
	Genes expressed exclusively in wheat and/or barley (25)	Genes from left column found expressed in this study
1	FGSG_00006	FGSG_00006
2	FGSG_00007	FGSG_00007
3	FGSG_00015	FGSG_00028
4	FGSG_00016	FGSG_00060
5	FGSG_00028	FGSG_00061
6	FGSG_00060	FGSG_00062
7	FGSG_00061	FGSG_00096
8	FGSG_00062	FGSG_00184
9	FGSG_00065	FGSG_00449
10	FGSG_00096	FGSG_00540
11	FGSG_00156	FGSG_00541
12	FGSG_00184	FGSG_00571
13	FGSG_00449	FGSG_01468
14	FGSG_00456	FGSG_01484
15	FGSG_00540	FGSG_01570
16	FGSG_00541	FGSG_01728
17	FGSG_00571	FGSG_01819
18	FGSG_01171	FGSG_01829
19	FGSG_01468	FGSG_02059
20	FGSG_01484	FGSG_02120
21	FGSG_01570	FGSG_02218
22	FGSG_01728	FGSG_02249
23	FGSG_01790	FGSG_02266
24	FGSG_01806	FGSG_02293
25	FGSG_01819	FGSG_02341
26	FGSG_01829	FGSG_02347
27	FGSG_01831	FGSG_02354
28	FGSG_02059	FGSG_02432
29	FGSG_02120	FGSG_02632
30	FGSG_02218	FGSG_02672
31	FGSG_02248	FGSG_02866
32	FGSG_02249	FGSG_02914
33	FGSG_02266	FGSG_02915
34	FGSG_02293	FGSG_02950
35	FGSG_02313	FGSG_02970
36	FGSG_02337	FGSG_03003
37	FGSG_02341	FGSG_03024
38	FGSG_02347	FGSG_03049
39	FGSG_02354	FGSG_03052
40	FGSG_02357	FGSG_03054
41	FGSG_02386	FGSG_03103
42	FGSG_02432	FGSG_03144
43	FGSG_02548	FGSG_03151
44	FGSG_02632	FGSG_03175
45	FGSG_02672	FGSG_03178
46	FGSG_02792	FGSG_03183
47	FGSG_02866	FGSG_03190
48	FGSG_02897	FGSG_03209
49	FGSG_02914	FGSG_03287
50	FGSG_02915	FGSG_03304
51	FGSG_02950	FGSG_03384
52	FGSG_02953	FGSG_03406
53	FGSG_02970	FGSG_03407
54	FGSG_03003	FGSG_03414
55	FGSG_03024	FGSG_03436
56	FGSG_03032	FGSG_03451
57	FGSG_03034	FGSG_03454
58	FGSG_03049	FGSG_03455
59	FGSG_03052	FGSG_03457
60	FGSG_03054	FGSG_03467
61	FGSG_03095	FGSG_03483
62	FGSG_03103	FGSG_03518
63	FGSG_03131	FGSG_03526
64	FGSG_03136	FGSG_03528
65	FGSG_03144	FGSG_03531
66	FGSG_03151	FGSG_03534
67	FGSG_03156	FGSG_03536
68	FGSG_03175	FGSG_03537
69	FGSG_03178	FGSG_03538
70	FGSG_03183	FGSG_03540
71	FGSG_03190	FGSG_03543
72	FGSG_03198	FGSG_03584
73	FGSG_03209	FGSG_03585
74	FGSG_03274	FGSG_03598
75	FGSG_03275	FGSG_03600
76	FGSG_03287	FGSG_03609
77	FGSG_03304	FGSG_03628
78	FGSG_03334	FGSG_03632
79	FGSG_03384	FGSG_03695
80	FGSG_03394	FGSG_03706
81	FGSG_03406	FGSG_03818
82	FGSG_03407	FGSG_03821
83	FGSG_03414	FGSG_03867
84	FGSG_03436	FGSG_03908
85	FGSG_03451	FGSG_03922
86	FGSG_03454	FGSG_03954
87	FGSG_03455	FGSG_03964
88	FGSG_03457	FGSG_03968
89	FGSG_03467	FGSG_03981
90	FGSG_03483	FGSG_04247
91	FGSG_03518	FGSG_04515
92	FGSG_03526	FGSG_04590
93	FGSG_03528	FGSG_04595
94	FGSG_03530	FGSG_04603
95	FGSG_03531	FGSG_04615
96	FGSG_03534	FGSG_04636
97	FGSG_03536	FGSG_04695
98	FGSG_03537	FGSG_04709
99	FGSG_03538	FGSG_04741
100	FGSG_03540	FGSG_04745
101	FGSG_03543	FGSG_04848
102	FGSG_03584	FGSG_04872
103	FGSG_03585	FGSG_04896
104	FGSG_03598	FGSG_04897
105	FGSG_03600	FGSG_04930
106	FGSG_03609	FGSG_05291
107	FGSG_03612	FGSG_05296
108	FGSG_03628	FGSG_05357
109	FGSG_03632	FGSG_05502
110	FGSG_03642	FGSG_05944
111	FGSG_03643	FGSG_06445
112	FGSG_03644	FGSG_06463
113	FGSG_03695	FGSG_06469
114	FGSG_03705	FGSG_06506
115	FGSG_03706	FGSG_06609
116	FGSG_03780	FGSG_06658
117	FGSG_03818	FGSG_06986
118	FGSG_03821	FGSG_07010
119	FGSG_03867	FGSG_07026
120	FGSG_03896	FGSG_07188
121	FGSG_03900	FGSG_07207
122	FGSG_03908	FGSG_07209
123	FGSG_03918	FGSG_07562
124	FGSG_03922	FGSG_07622
125	FGSG_03954	FGSG_07625
126	FGSG_03958	FGSG_07639
127	FGSG_03964	FGSG_07640
128	FGSG_03968	FGSG_07642
129	FGSG_03981	FGSG_07664
130	FGSG_04001	FGSG_07665
131	FGSG_04013	FGSG_07705
132	FGSG_04247	FGSG_07765
133	FGSG_04430	FGSG_07807
134	FGSG_04515	FGSG_07974
135	FGSG_04588	FGSG_07982
136	FGSG_04589	FGSG_07993
137	FGSG_04590	FGSG_08011
138	FGSG_04591	FGSG_08021
139	FGSG_04592	FGSG_08037
140	FGSG_04593	FGSG_08079
141	FGSG_04595	FGSG_08080
142	FGSG_04603	FGSG_08081
143	FGSG_04615	FGSG_08082
144	FGSG_04636	FGSG_08083
145	FGSG_04646	FGSG_08084
146	FGSG_04695	FGSG_08097
147	FGSG_04696	FGSG_08177
148	FGSG_04709	FGSG_08193
149	FGSG_04741	FGSG_08253
150	FGSG_04745	FGSG_08289
151	FGSG_04848	FGSG_08309
152	FGSG_04864	FGSG_08386
153	FGSG_04872	FGSG_08387
154	FGSG_04896	FGSG_08765
155	FGSG_04897	FGSG_08974
156	FGSG_04913	FGSG_09052
157	FGSG_04930	FGSG_09085
158	FGSG_04961	FGSG_09098
159	FGSG_04967	FGSG_09103
160	FGSG_05291	FGSG_09169
161	FGSG_05296	FGSG_09291
162	FGSG_05357	FGSG_09353
163	FGSG_05502	FGSG_09450
164	FGSG_05724	FGSG_09812
165	FGSG_05731	FGSG_09821
166	FGSG_05794	FGSG_09882
167	FGSG_05805	FGSG_09886
168	FGSG_05868	FGSG_10081
169	FGSG_05944	FGSG_10210
170	FGSG_06444	FGSG_10296
171	FGSG_06445	FGSG_10357
172	FGSG_06463	FGSG_10397
173	FGSG_06469	FGSG_10411
174	FGSG_06470	FGSG_10434
175	FGSG_06506	FGSG_10595
176	FGSG_06609	FGSG_10634
177	FGSG_06658	FGSG_10675
178	FGSG_06665	FGSG_10700
179	FGSG_06986	FGSG_10708
180	FGSG_07010	FGSG_10740
181	FGSG_07026	FGSG_10921
182	FGSG_07188	FGSG_10989
183	FGSG_07207	FGSG_10990
184	FGSG_07209	FGSG_10999
185	FGSG_07230	FGSG_11027
186	FGSG_07483	FGSG_11028
187	FGSG_07560	FGSG_11033
188	FGSG_07562	FGSG_11036
189	FGSG_07571	FGSG_11037
190	FGSG_07601	FGSG_11046
191	FGSG_07622	FGSG_11047
192	FGSG_07625	FGSG_11048
193	FGSG_07635	FGSG_11049
194	FGSG_07639	FGSG_11066
195	FGSG_07640	FGSG_11095
196	FGSG_07641	FGSG_11101
197	FGSG_07642	FGSG_11143
198	FGSG_07664	FGSG_11163
199	FGSG_07665	FGSG_11164
200	FGSG_07699	FGSG_11204
201	FGSG_07705	FGSG_11208
202	FGSG_07755	FGSG_11254
203	FGSG_07757	FGSG_11258
204	FGSG_07765	FGSG_11294
205	FGSG_07800	FGSG_11295
206	FGSG_07802	FGSG_11302
207	FGSG_07807	FGSG_11303
208	FGSG_07974	FGSG_11304
209	FGSG_07982	FGSG_11305
210	FGSG_07989	FGSG_11315
211	FGSG_07993	FGSG_11348
212	FGSG_07998	FGSG_11367
213	FGSG_08011	FGSG_11395
214	FGSG_08021	FGSG_11397
215	FGSG_08037	FGSG_11399
216	FGSG_08079	FGSG_11428
217	FGSG_08080	FGSG_11449
218	FGSG_08081	FGSG_11488
219	FGSG_08082	FGSG_11495
220	FGSG_08083	FGSG_11542
221	FGSG_08084	FGSG_11663
222	FGSG_08097	FGSG_11721
223	FGSG_08157	FGSG_11872
224	FGSG_08177	FGSG_11973
225	FGSG_08178	FGSG_12061
226	FGSG_08193	FGSG_12081
227	FGSG_08210	FGSG_12119
228	FGSG_08233	FGSG_12142
229	FGSG_08253	FGSG_12214
230	FGSG_08289	FGSG_12222
231	FGSG_08309	FGSG_12240
232	FGSG_08386	FGSG_12335
233	FGSG_08387	FGSG_12438
234	FGSG_08409	FGSG_12533
235	FGSG_08699	FGSG_12551
236	FGSG_08765	FGSG_12626
237	FGSG_08824	FGSG_12754
238	FGSG_08974	FGSG_13262
239	FGSG_09052	FGSG_13459
240	FGSG_09085	FGSG_13761
241	FGSG_09088	FGSG_13952
242	FGSG_09098	FGSG_15433
243	FGSG_09103	FGSG_03156
244	FGSG_09112
245	FGSG_09125
246	FGSG_09149
247	FGSG_09169
248	FGSG_09193
249	FGSG_09291
250	FGSG_09353
251	FGSG_09450
252	FGSG_09700
253	FGSG_09812
254	FGSG_09821
255	FGSG_09882
256	FGSG_09886
257	FGSG_10081
258	FGSG_10210
259	FGSG_10296
260	FGSG_10357
261	FGSG_10397
262	FGSG_10411
263	FGSG_10434
264	FGSG_10559
265	FGSG_10595
266	FGSG_10631
267	FGSG_10634
268	FGSG_10675
269	FGSG_10690
270	FGSG_10700
271	FGSG_10708
272	FGSG_10740
273	FGSG_10921
274	FGSG_10989
275	FGSG_10990
276	FGSG_10991
277	FGSG_10992
278	FGSG_10999
279	FGSG_11027
280	FGSG_11028
281	FGSG_11033
282	FGSG_11036
283	FGSG_11037
284	FGSG_11046
285	FGSG_11047
286	FGSG_11048
287	FGSG_11049
288	FGSG_11066
289	FGSG_11091
290	FGSG_11095
291	FGSG_11101
292	FGSG_11106
293	FGSG_11121
294	FGSG_11143
295	FGSG_11163
296	FGSG_11164
297	FGSG_11196
298	FGSG_11204
299	FGSG_11208
300	FGSG_11225
301	FGSG_11254
302	FGSG_11258
303	FGSG_11294
304	FGSG_11295
305	FGSG_11302
306	FGSG_11303
307	FGSG_11304
308	FGSG_11305
309	FGSG_11315
310	FGSG_11348
311	FGSG_11367
312	FGSG_11395
313	FGSG_11397
314	FGSG_11399
315	FGSG_11428
316	FGSG_11449
317	FGSG_11488
318	FGSG_11495
319	FGSG_11534
320	FGSG_11542
321	FGSG_11548
322	FGSG_11647
323	FGSG_11648
324	FGSG_11663
325	FGSG_11721
326	FGSG_11872
327	FGSG_11873
328	FGSG_11973
329	FGSG_12061
330	FGSG_12081
331	FGSG_12119
332	FGSG_12142
333	FGSG_12160
334	FGSG_12214
335	FGSG_12222
336	FGSG_12223
337	FGSG_12240
338	FGSG_12335
339	FGSG_12336
340	FGSG_12419
341	FGSG_12438
342	FGSG_12503
343	FGSG_12533
344	FGSG_12547
345	FGSG_12551
346	FGSG_12626
347	FGSG_12754
348	FGSG_13181
349	FGSG_13223
350	FGSG_13262
351	FGSG_13263
352	FGSG_13363
353	FGSG_13364
354	FGSG_13424
355	FGSG_13459
356	FGSG_13505
357	FGSG_13515
358	FGSG_13655
359	FGSG_13761
360	FGSG_13769
361	FGSG_13770
362	FGSG_13952
363	FGSG_15251
364	FGSG_15318
365	FGSG_15433
366	FGSG_15448
367	FGSG_15537
368	FGSG_15652
369	FGSG_15665
