# Supplementary material for: The Wor1-like Protein Fgp1 Regulates Pathogenicity, Toxin Synthesis and Reproduction in the Phytopathogenic Fungus Fusarium graminearum
Source: PLoS Pathog. 2012 May 31;8(5):e1002724. doi: 10.1371/journal.ppat.1002724 (PMC3364952; doi:10.1371/journal.ppat.1002724)
Supplement: Table S5 — Genes regulated by Tri6 in planta and regulated by Fgp1 in putrescine medium or regulated by Fgp1 in planta . (XLS) [file ppat.1002724.s012.xls]

## Sheet: Table S5
	Genes regulated by Tri6 in planta and by Fgp1 in putrescine						Genes regulated by Tri6 in planta and by Fgp1 in wheat heads
1	FGSG_00007	probable O-methylsterigmatocystin oxidoreductase [EC 1.14.1.-]				1	FGSG_00007	probable O-methylsterigmatocystin oxidoreductase [EC 1.14.1.-]
2	FGSG_00071	cytochrome P450 monooxygenase				2	FGSG_00071	cytochrome P450 monooxygenase
3	FGSG_00296	probable ILV1 - anabolic serine and threonine dehydratase precursor				3	FGSG_00540	predicted protein
4	FGSG_02218	conserved hypothetical protein				4	FGSG_02266	probable Glucose 1-dehydrogenase [EC 1.1.1.47]
5	FGSG_02267	predicted protein				5	FGSG_02267	predicted protein
6	FGSG_02339	probable SUC2 - invertase (sucrose hydrolyzing enzyme)				6	FGSG_02339	probable SUC2 - invertase (sucrose hydrolyzing enzyme)
7	FGSG_02416	predicted protein				7	FGSG_02407	related to D-mandelate dehydrogenase
8	FGSG_02570	probable translation elongation factor eEF4				8	FGSG_02570	probable translation elongation factor eEF4
9	FGSG_02753	probable Aldo-keto reductase yakc [NADP+] [EC 1.1.1.-]				9	FGSG_02753	probable Aldo-keto reductase yakc [NADP+] [EC 1.1.1.-]
10	FGSG_02822	conserved hypothetical protein				10	FGSG_02950	similarity to neutral amino acid permease
11	FGSG_02906	conserved hypothetical protein				11	FGSG_03288	conserved hypothetical protein
12	FGSG_03287	conserved hypothetical protein				12	FGSG_03372	predicted protein
13	FGSG_03427	related to peptide transporter				13	FGSG_03532	conserved hypothetical protein
14	FGSG_03532	conserved hypothetical protein				14	FGSG_03534	trichothecene 15-O-acetyltransferase
15	FGSG_03534	trichothecene 15-O-acetyltransferase				15	FGSG_03535	cytochrome P450
16	FGSG_03535	cytochrome P450				16	FGSG_03536	Tri6 trichothecene biosynthesis positive transcription factor
17	FGSG_03536	Tri6 trichothecene biosynthesis positive transcription factor				17	FGSG_03537	TRI5_GIBZE - trichodiene synthase
18	FGSG_03537	TRI5_GIBZE - trichodiene synthase				18	FGSG_03539	TRI9 - putative trichothecene biosynthesis gene
19	FGSG_03539	TRI9 - putative trichothecene biosynthesis gene				19	FGSG_03540	TRI11 - Isotrichodermin C-15 hydroxylase
20	FGSG_03540	TRI11 - Isotrichodermin C-15 hydroxylase				20	FGSG_03541	TRI12 - trichothecene efflux pump
21	FGSG_03541	TRI12 - trichothecene efflux pump				21	FGSG_03543	putative trichothecene biosynthesis gene
22	FGSG_03543	putative trichothecene biosynthesis gene				22	FGSG_03567	conserved hypothetical protein
23	FGSG_03635	conserved hypothetical protein				23	FGSG_03630	predicted protein
24	FGSG_03818	conserved hypothetical protein				24	FGSG_03635	conserved hypothetical protein
25	FGSG_04661	hypothetical protein				25	FGSG_03655	conserved hypothetical protein
26	FGSG_05428	probable TIF6 - translation initiation factor 6 (eIF6)				26	FGSG_03828	conserved hypothetical protein
27	FGSG_05912	related to MEVALONATE KINASE				27	FGSG_03932	predicted protein
28	FGSG_06038	hypothetical protein				28	FGSG_03936	probable UGA2 - succinate semialdehyde dehydrogenase
29	FGSG_06649	related to senescence marker protein 30				29	FGSG_03954	similarity to similarity to S.fumigata Asp FII
30	FGSG_06784	probable farnesyl-pyrophosphate synthetase				30	FGSG_03955	conserved hypothetical protein
31	FGSG_07076	related to cysteine-rich protein NFX-1				31	FGSG_03956	related to allantoate permease
32	FGSG_07383	probable ATP-binding multidrug cassette transport protein				32	FGSG_04245	related to Ca2+-transporting ATPase
33	FGSG_07562	conserved hypothetical protein				33	FGSG_04746	predicted protein
34	FGSG_07673	hypothetical protein				34	FGSG_05428	probable TIF6 - translation initiation factor 6 (eIF6)
35	FGSG_07896	trichothecene 3-O-acetyltransferase				35	FGSG_05847	probable chitin binding protein
36	FGSG_08059	hypothetical protein				36	FGSG_05912	related to MEVALONATE KINASE
37	FGSG_08309	probable ABC1 transport protein				37	FGSG_06784	probable farnesyl-pyrophosphate synthetase
38	FGSG_08357	hypothetical protein				38	FGSG_07562	conserved hypothetical protein
39	FGSG_08396	conserved hypothetical protein				39	FGSG_07660	conserved hypothetical protein
40	FGSG_09197	probable 3-hydroxy-3-methylglutaryl-coenzyme A reductase				40	FGSG_07765	related to isotrichodermin C-15 hydroxylase (cytochrome P-450 monooxygenase CYP65A1)
41	FGSG_09266	probable hydroxymethylglutaryl-CoA synthase				41	FGSG_07896	trichothecene 3-O-acetyltransferase
42	FGSG_09462	conserved hypothetical protein				42	FGSG_08037	conserved hypothetical protein
43	FGSG_09722	probable isopentenyl-diphosphate delta-isomerase				43	FGSG_08309	probable ABC1 transport protein
44	FGSG_09786	probable NCP1 - NADPH-cytochrome P450 reductase				44	FGSG_08357	hypothetical protein
45	FGSG_09857	conserved hypothetical protein				45	FGSG_08878	predicted protein
46	FGSG_10397	predicted protein				46	FGSG_08943	related to 2-deoxy-D-gluconate 3-dehydrogenase
47	FGSG_10424	probable MVD1 - mevalonate pyrophosphate decarboxylase				47	FGSG_09007	predicted protein
48	FGSG_10430	conserved hypothetical protein				48	FGSG_09169	related to 3-oxoacyl-[acyl-carrier-protein] reductase
49	FGSG_11025	TRI15 - putative transcription factor				49	FGSG_09197	probable 3-hydroxy-3-methylglutaryl-coenzyme A reductase
50	FGSG_11449	predicted protein				50	FGSG_09266	probable hydroxymethylglutaryl-CoA synthase
51	FGSG_11551	predicted protein				51	FGSG_09462	conserved hypothetical protein
52	FGSG_11554	conserved hypothetical protein				52	FGSG_09722	probable isopentenyl-diphosphate delta-isomerase
53	FGSG_12108	probable pantothenate kinase				53	FGSG_09786	probable NCP1 - NADPH-cytochrome P450 reductase
54	FGSG_12134	predicted protein				54	FGSG_10051	putative protein
55	FGSG_13708	conserved hypothetical protein				55	FGSG_10229	conserved hypothetical protein
56	FGSG_15451	predicted protein				56	FGSG_10397	predicted protein
						57	FGSG_10424	probable MVD1 - mevalonate pyrophosphate decarboxylase
						58	FGSG_11025	TRI15 - putative transcription factor
						59	FGSG_11027	conserved hypothetical protein
						60	FGSG_11088	related to Na+-H+-exchanging protein
						61	FGSG_11610	similarity to putative protein
						62	FGSG_12134	predicted protein
