# Supplementary material for: The Wor1-like Protein Fgp1 Regulates Pathogenicity, Toxin Synthesis and Reproduction in the Phytopathogenic Fungus Fusarium graminearum
Source: PLoS Pathog. 2012 May 31;8(5):e1002724. doi: 10.1371/journal.ppat.1002724 (PMC3364952; doi:10.1371/journal.ppat.1002724)
Supplement: Table S6 — Genes co-expressed with Tri5. (XLS) [file ppat.1002724.s013.xls]

## Sheet: Table S6
	Genes co-expressed with TRI5 (26)	genes >2.0 fold lower expressed in putrescine medium in the ∆fgp1 strain	genes >2.0 fold lower expressed in wheat heads in the ∆fgp1 strain	genes >2.0 fold higher expressed in putrescine medium in the ∆fgp1 strain	genes >2.0 fold higher expressed in wheat heads in the ∆fgp1 strain	genes regulated by Tri6 in planta (24)
1	FGSG_00007	FGSG_00007	FGSG_00007	-	-	FGSG_00007
2	FGSG_00071	FGSG_00071	FGSG_00071	-	-	FGSG_00071
3	FGSG_01819	FGSG_01819	FGSG_01819	-	-	-
4	FGSG_01832	-	-	FGSG_01832	-	-
5	FGSG_02273	-	FGSG_02273	-	-	-
6	FGSG_02852	FGSG_02852	-	-	-	-
7	FGSG_12543	-	-	-	-	-
8	FGSG_03123	-	-	FGSG_03123	-	-
9	FGSG_03175	-	-	-	-	-
10	FGSG_03532	FGSG_03532	FGSG_03532	-	-	FGSG_03532
11	FGSG_03534	FGSG_03534	FGSG_03534	-	-	FGSG_03534
12	FGSG_03535	FGSG_03535	FGSG_03535	-	-	FGSG_03535
13	FGSG_03536	FGSG_03536	FGSG_03536	-	-	FGSG_03536
14	FGSG_03537	FGSG_03537	FGSG_03537	-	-	FGSG_03537
15	FGSG_03539	FGSG_03539	FGSG_03539	-	-	FGSG_03539
16	FGSG_03540	FGSG_03540	FGSG_03540	-	-	FGSG_03540
17	FGSG_03541	FGSG_03541	FGSG_03541	-	-	FGSG_03541
18	FGSG_03543	FGSG_03543	FGSG_03543	-	-	FGSG_03543
19	FGSG_03662	-	-	-	-	-
20	FGSG_03700	FGSG_03700	-	-	-	-
21	FGSG_03933	FGSG_03933	-	-	-	-
22	FGSG_04196	-	FGSG_04196	-	-	-
23	FGSG_04575	FGSG_04575	FGSG_04575	-	-	-
24	FGSG_04735	-	-	-	-	-
25	FGSG_04741	-	-	-	-	-
26	FGSG_06000	-	-	-	-	-
27	FGSG_07562	FGSG_07562	FGSG_07562	-	-	FGSG_07562
28	FGSG_07807	-	-	-	-	-
29	FGSG_07830	-	-	-	-	-
30	FGSG_07896	FGSG_07896	FGSG_07896	-	-	FGSG_07896
31	FGSG_08077	FGSG_08077	FGSG_08077	-	-	-
32	FGSG_08078	FGSG_08078	FGSG_08078	-	-	-
33	FGSG_10397	FGSG_10397	FGSG_10397	-	-	FGSG_10397
34	FGSG_12292	FGSG_12292	FGSG_12292	-	-	-
35	FGSG_12555	-	FGSG_12555	-	-	-
36	FGSG_13521	-	FGSG_13521	-	-	-
	- = not present
