# Supplementary material for: The Wor1-like Protein Fgp1 Regulates Pathogenicity, Toxin Synthesis and Reproduction in the Phytopathogenic Fungus Fusarium graminearum
Source: PLoS Pathog. 2012 May 31;8(5):e1002724. doi: 10.1371/journal.ppat.1002724 (PMC3364952; doi:10.1371/journal.ppat.1002724)
Supplement: Table S7 — Genes differentially regulated between Fusarium graminearum and F. oxysporum . (XLS) [file ppat.1002724.s014.xls]

## Sheet: Table S7
Genes >2x higher in WT F. graminearum <-> ∆fgp1	Genes >2x higher in ∆fgp1 F. graminearum <-> WT	Genes >2x higher in WT F. oxysporum <-> ∆sge1	Genes >2x higher in ∆sge1 F. oxysporum <-> WT
FGSG_00053	FGSG_00527	FOXG_00028	FOXG_00036
FGSG_00200	FGSG_00578	FOXG_00075	FOXG_00038
FGSG_00321	FGSG_00805	FOXG_00087	FOXG_00068
FGSG_00599	FGSG_01424	FOXG_00094	FOXG_00152
FGSG_00987	FGSG_01454	FOXG_00248	FOXG_00166
FGSG_01149	FGSG_01848	FOXG_00406	FOXG_00220
FGSG_01733	FGSG_02087	FOXG_00505	FOXG_00233
FGSG_01909	FGSG_02570	FOXG_00640	FOXG_00243
FGSG_02034	FGSG_02577	FOXG_00815	FOXG_00249
FGSG_02066	FGSG_02614	FOXG_00875	FOXG_00283
FGSG_02067	FGSG_03065	FOXG_00978	FOXG_00365
FGSG_02068	FGSG_03066	FOXG_01059	FOXG_00373
FGSG_02262	FGSG_03125	FOXG_01060	FOXG_00374
FGSG_02274	FGSG_03195	FOXG_01153	FOXG_00412
FGSG_02287	FGSG_03282	FOXG_01174	FOXG_00455
FGSG_02314	FGSG_03368	FOXG_01182	FOXG_00469
FGSG_02364	FGSG_03407	FOXG_01185	FOXG_00471
FGSG_02450	FGSG_03408	FOXG_01328	FOXG_00472
FGSG_02560	FGSG_03758	FOXG_01408	FOXG_00475
FGSG_02632	FGSG_03825	FOXG_01414	FOXG_00500
FGSG_02851	FGSG_04368	FOXG_01448	FOXG_00519
FGSG_02918	FGSG_04587	FOXG_01464	FOXG_00522
FGSG_03027	FGSG_04926	FOXG_01465	FOXG_00531
FGSG_03083	FGSG_05285	FOXG_01655	FOXG_00534
FGSG_03191	FGSG_05462	FOXG_01723	FOXG_00538
FGSG_03192	FGSG_05597	FOXG_01756	FOXG_00550
FGSG_03307	FGSG_05620	FOXG_01932	FOXG_00566
FGSG_03335	FGSG_05695	FOXG_01937	FOXG_00573
FGSG_03378	FGSG_05820	FOXG_02051	FOXG_00609
FGSG_03476	FGSG_05913	FOXG_02059	FOXG_00642
FGSG_03477	FGSG_06195	FOXG_02088	FOXG_00645
FGSG_03531	FGSG_06386	FOXG_02101	FOXG_00693
FGSG_03626	FGSG_06422	FOXG_02174	FOXG_00784
FGSG_03693	FGSG_06553	FOXG_02320	FOXG_00796
FGSG_03787	FGSG_06596	FOXG_02333	FOXG_00800
FGSG_03816	FGSG_06992	FOXG_02446	FOXG_00833
FGSG_03817	FGSG_07152	FOXG_02777	FOXG_00838
FGSG_03882	FGSG_07243	FOXG_02824	FOXG_00859
FGSG_03894	FGSG_07249	FOXG_02839	FOXG_00913
FGSG_03935	FGSG_07358	FOXG_02895	FOXG_00955
FGSG_03946	FGSG_07436	FOXG_02917	FOXG_00975
FGSG_03952	FGSG_07758	FOXG_02944	FOXG_00980
FGSG_03957	FGSG_07785	FOXG_02953	FOXG_00990
FGSG_04012	FGSG_07862	FOXG_03014	FOXG_01029
FGSG_04074	FGSG_07997	FOXG_03197	FOXG_01030
FGSG_04087	FGSG_08727	FOXG_03345	FOXG_01042
FGSG_04434	FGSG_08845	FOXG_03365	FOXG_01108
FGSG_04500	FGSG_08899	FOXG_03430	FOXG_01126
FGSG_04527	FGSG_08906	FOXG_03513	FOXG_01156
FGSG_04904	FGSG_08924	FOXG_03521	FOXG_01157
FGSG_04950	FGSG_09001	FOXG_03629	FOXG_01166
FGSG_05049	FGSG_09392	FOXG_03630	FOXG_01210
FGSG_05140	FGSG_09439	FOXG_03654	FOXG_01225
FGSG_05292	FGSG_09573	FOXG_03767	FOXG_01229
FGSG_05471	FGSG_09596	FOXG_03847	FOXG_01248
FGSG_05683	FGSG_09916	FOXG_03937	FOXG_01267
FGSG_05757	FGSG_10517	FOXG_04186	FOXG_01280
FGSG_05839	FGSG_10538	FOXG_04255	FOXG_01282
FGSG_05942	FGSG_10647	FOXG_04636	FOXG_01292
FGSG_06108	FGSG_10844	FOXG_04651	FOXG_01303
FGSG_06118	FGSG_11019	FOXG_04701	FOXG_01304
FGSG_06119	FGSG_11044	FOXG_04914	FOXG_01307
FGSG_06148	FGSG_11211	FOXG_04933	FOXG_01327
FGSG_06629	FGSG_11311	FOXG_05153	FOXG_01345
FGSG_07085	FGSG_11762	FOXG_05240	FOXG_01361
FGSG_07174	FGSG_11947	FOXG_05422	FOXG_01367
FGSG_07211	FGSG_12089	FOXG_05452	FOXG_01372
FGSG_07408	FGSG_12090	FOXG_05607	FOXG_01481
FGSG_07410	FGSG_12225	FOXG_05718	FOXG_01495
FGSG_07411	FGSG_12226	FOXG_05881	FOXG_01496
FGSG_07485	FGSG_12299	FOXG_05927	FOXG_01501
FGSG_07598	FGSG_12721	FOXG_06005	FOXG_01519
FGSG_07602	FGSG_12722	FOXG_06030	FOXG_01563
FGSG_08015	FGSG_13044	FOXG_06133	FOXG_01630
FGSG_08398	FGSG_13059	FOXG_06223	FOXG_01633
FGSG_08435	FGSG_13083	FOXG_06258	FOXG_01635
FGSG_08554	FGSG_13164	FOXG_06331	FOXG_01638
FGSG_09048	FGSG_13423	FOXG_06354	FOXG_01743
FGSG_09101	FGSG_13473	FOXG_06413	FOXG_01744
FGSG_09235	FGSG_13562	FOXG_06866	FOXG_01776
FGSG_09249	FGSG_13601	FOXG_06935	FOXG_01783
FGSG_09503	FGSG_13745	FOXG_07469	FOXG_01788
FGSG_09570	FGSG_13773	FOXG_07845	FOXG_01806
FGSG_09633		FOXG_07891	FOXG_01827
FGSG_09661		FOXG_07933	FOXG_01838
FGSG_09742		FOXG_08001	FOXG_01888
FGSG_09896		FOXG_08118	FOXG_01926
FGSG_10210		FOXG_08134	FOXG_01961
FGSG_10440		FOXG_08227	FOXG_01963
FGSG_10442		FOXG_08339	FOXG_02052
FGSG_10443		FOXG_08390	FOXG_02114
FGSG_10444		FOXG_08391	FOXG_02115
FGSG_10496		FOXG_08513	FOXG_02126
FGSG_10576		FOXG_08534	FOXG_02139
FGSG_10598		FOXG_08628	FOXG_02154
FGSG_10775		FOXG_08676	FOXG_02204
FGSG_10784		FOXG_08710	FOXG_02207
FGSG_10983		FOXG_09086	FOXG_02270
FGSG_11058		FOXG_09090	FOXG_02309
FGSG_11080		FOXG_09249	FOXG_02315
FGSG_11202		FOXG_09322	FOXG_02329
FGSG_11310		FOXG_09525	FOXG_02336
FGSG_11408		FOXG_09785	FOXG_02354
FGSG_11517		FOXG_09890	FOXG_02383
FGSG_11585		FOXG_09929	FOXG_02393
FGSG_12073		FOXG_10494	FOXG_02399
FGSG_12164		FOXG_10549	FOXG_02405
FGSG_12192		FOXG_10596	FOXG_02406
FGSG_12292		FOXG_11062	FOXG_02414
FGSG_12445		FOXG_11214	FOXG_02425
FGSG_12548		FOXG_11221	FOXG_02465
FGSG_12572		FOXG_11507	FOXG_02514
FGSG_13097		FOXG_11632	FOXG_02551
FGSG_13301		FOXG_12180	FOXG_02573
FGSG_13391		FOXG_12215	FOXG_02600
FGSG_13536		FOXG_12292	FOXG_02766
FGSG_13704		FOXG_12445	FOXG_02799
FGSG_14015		FOXG_12536	FOXG_02800
FGSG_14018		FOXG_12806	FOXG_02874
		FOXG_13686	FOXG_02934
		FOXG_13761	FOXG_02971
		FOXG_13783	FOXG_02979
		FOXG_13802	FOXG_03009
		FOXG_13828	FOXG_03045
		FOXG_13847	FOXG_03053
		FOXG_13870	FOXG_03059
		FOXG_13942	FOXG_03082
		FOXG_14146	FOXG_03109
		FOXG_14204	FOXG_03110
		FOXG_14223	FOXG_03122
		FOXG_14497	FOXG_03134
		FOXG_15494	FOXG_03143
		FOXG_15922	FOXG_03178
		FOXG_16483	FOXG_03184
		FOXG_16590	FOXG_03186
		FOXG_16948	FOXG_03216
		FOXG_17251	FOXG_03260
		FOXG_17699	FOXG_03263
		FOXG_03931	FOXG_03305
		FOXG_01334	FOXG_03306
		FOXG_01339	FOXG_03307
		FOXG_01195	FOXG_03312
		FOXG_00712	FOXG_03313
		FOXG_00655	FOXG_03332
		FOXG_00537	FOXG_03361
		FOXG_00489	FOXG_03376
		FOXG_00465	FOXG_03389
		FOXG_01152	FOXG_03424
		FOXG_00806	FOXG_03437
		FOXG_00822	FOXG_03456
		FOXG_02740	FOXG_03461
		FOXG_00916	FOXG_03463
		FOXG_00304	FOXG_03469
		FOXG_00301	FOXG_03471
		FOXG_15240	FOXG_03472
		FOXG_11188	FOXG_03473
		FOXG_11181	FOXG_03476
		FOXG_11128	FOXG_03478
		FOXG_10041	FOXG_03480
		FOXG_11035	FOXG_03483
		FOXG_11029	FOXG_03526
		FOXG_02966	FOXG_03529
		FOXG_12996	FOXG_03539
		FOXG_04598	FOXG_03560
		FOXG_04544	FOXG_03564
		FOXG_04256	FOXG_03569
		FOXG_04309	FOXG_03637
		FOXG_05041	FOXG_03639
		FOXG_04365	FOXG_03651
		FOXG_04405	FOXG_03671
		FOXG_04406	FOXG_03745
		FOXG_04407	FOXG_03747
		FOXG_04476	FOXG_03768
		FOXG_04105	FOXG_03780
		FOXG_04115	FOXG_03781
		FOXG_04121	FOXG_03786
		FOXG_02885	FOXG_03788
		FOXG_10676	FOXG_03795
		FOXG_10422	FOXG_03802
		FOXG_10430	FOXG_03805
		FOXG_10443	FOXG_03826
		FOXG_17374	FOXG_03830
		FOXG_10588	FOXG_03831
		FOXG_16663	FOXG_03843
		FOXG_15683	FOXG_03853
		FOXG_15681	FOXG_03854
		FOXG_14868	FOXG_03855
		FOXG_12141	FOXG_03859
		FOXG_10059	FOXG_03880
		FOXG_10093	FOXG_03889
		FOXG_15236	FOXG_03907
		FOXG_10034	FOXG_03924
		FOXG_10021	FOXG_03959
		FOXG_09823	FOXG_03995
		FOXG_16469	FOXG_03996
		FOXG_11955	FOXG_03997
		FOXG_12371	FOXG_03998
		FOXG_16582	FOXG_03999
		FOXG_16629	FOXG_04000
		FOXG_16630	FOXG_04002
		FOXG_16495	FOXG_04015
		FOXG_09689	FOXG_04038
		FOXG_09686	FOXG_04039
		FOXG_09687	FOXG_04043
		FOXG_16809	FOXG_04063
		FOXG_16868	FOXG_04076
		FOXG_16869	FOXG_04094
		FOXG_16906	FOXG_04103
		FOXG_15827	FOXG_04106
		FOXG_16838	FOXG_04117
		FOXG_02983	FOXG_04130
		FOXG_11749	FOXG_04144
		FOXG_11786	FOXG_04145
		FOXG_09112	FOXG_04149
		FOXG_11699	FOXG_04164
		FOXG_11631	FOXG_04180
		FOXG_11508	FOXG_04181
		FOXG_11416	FOXG_04182
		FOXG_11412	FOXG_04192
		FOXG_02920	FOXG_04199
		FOXG_14736	FOXG_04214
		FOXG_11377	FOXG_04270
		FOXG_10689	FOXG_04323
		FOXG_02847	FOXG_04329
		FOXG_04601	FOXG_04352
		FOXG_13694	FOXG_04353
		FOXG_13683	FOXG_04369
		FOXG_13617	FOXG_04372
		FOXG_12364	FOXG_04376
		FOXG_15288	FOXG_04377
		FOXG_05675	FOXG_04427
		FOXG_05678	FOXG_04428
		FOXG_05677	FOXG_04446
		FOXG_09142	FOXG_04454
		FOXG_08616	FOXG_04485
		FOXG_07893	FOXG_04516
		FOXG_07900	FOXG_04556
		FOXG_07920	FOXG_04566
		FOXG_06428	FOXG_04693
		FOXG_06430	FOXG_04777
		FOXG_09230	FOXG_04843
		FOXG_09229	FOXG_04859
		FOXG_15243	FOXG_04861
		FOXG_08860	FOXG_04893
		FOXG_07455	FOXG_04905
		FOXG_07634	FOXG_04932
		FOXG_03405	FOXG_04949
		FOXG_02342	FOXG_04969
		FOXG_07684	FOXG_04970
		FOXG_07800	FOXG_04971
		FOXG_08693	FOXG_05008
		FOXG_08519	FOXG_05011
		FOXG_08481	FOXG_05027
		FOXG_08063	FOXG_05039
		FOXG_02477	FOXG_05047
		FOXG_02468	FOXG_05051
		FOXG_02448	FOXG_05066
		FOXG_02447	FOXG_05119
		FOXG_02038	FOXG_05120
		FOXG_01739	FOXG_05121
		FOXG_02787	FOXG_05140
		FOXG_02736	FOXG_05141
		FOXG_04089	FOXG_05157
		FOXG_03723	FOXG_05200
		FOXG_17023	FOXG_05213
		FOXG_02840	FOXG_05214
		FOXG_02741	FOXG_05229
		FOXG_02876	FOXG_05263
		FOXG_04543	FOXG_05264
		FOXG_02877	FOXG_05265
		FOXG_02911	FOXG_05312
		FOXG_02921	FOXG_05320
		FOXG_03195	FOXG_05328
		FOXG_14738	FOXG_05342
		FOXG_03404	FOXG_05356
		FOXG_03098	FOXG_05412
		FOXG_03535	FOXG_05426
		FOXG_03558	FOXG_05444
		FOXG_15229	FOXG_05476
		FOXG_09046	FOXG_05479
		FOXG_08922	FOXG_05545
		FOXG_03933	FOXG_05564
		FOXG_05861	FOXG_05566
		FOXG_05853	FOXG_05568
		FOXG_06169	FOXG_05704
		FOXG_10667	FOXG_05710
		FOXG_03557	FOXG_05713
		FOXG_08301	FOXG_05716
		FOXG_08321	FOXG_05720
		FOXG_16295	FOXG_05733
		FOXG_05306	FOXG_05737
		FOXG_05275	FOXG_05738
		FOXG_05172	FOXG_05762
		FOXG_02919	FOXG_05776
		FOXG_05017	FOXG_05800
		FOXG_15244	FOXG_05820
		FOXG_15239	FOXG_05827
		FOXG_12874	FOXG_05891
		FOXG_13343	FOXG_05892
		FOXG_13411	FOXG_05909
		FOXG_02902	FOXG_05910
		FOXG_02756	FOXG_05913
		FOXG_13475	FOXG_05914
		FOXG_13474	FOXG_05947
		FOXG_13185	FOXG_05963
		FOXG_00714	FOXG_05975
		FOXG_00850	FOXG_05990
		FOXG_00277	FOXG_05995
		FOXG_14205	FOXG_06001
		FOXG_07886	FOXG_06103
		FOXG_01940	FOXG_06113
		FOXG_01409	FOXG_06139
		FOXG_01411	FOXG_06140
		FOXG_01410	FOXG_06198
		FOXG_08261	FOXG_06236
		FOXG_03974	FOXG_06246
		FOXG_16950	FOXG_06247
		FOXG_02737	FOXG_06265
		FOXG_14912	FOXG_06307
		FOXG_02588	FOXG_06314
		FOXG_01087	FOXG_06316
		FOXG_16446	FOXG_06364
		FOXG_17524	FOXG_06376
		FOXG_03973	FOXG_06393
		FOXG_14199	FOXG_06401
		FOXG_07685	FOXG_06423
		FOXG_02735	FOXG_06445
		FOXG_02940	FOXG_06568
		FOXG_00447	FOXG_06602
		FOXG_02738	FOXG_06636
		FOXG_15401	FOXG_06684
		FOXG_04813	FOXG_06695
		FOXG_14914	FOXG_06818
		FOXG_02495	FOXG_06869
		FOXG_15961	FOXG_06879
		FOXG_14737	FOXG_06880
		FOXG_14658	FOXG_06967
		FOXG_02496	FOXG_06992
		FOXG_12265	FOXG_07045
		FOXG_01430	FOXG_07097
		FOXG_02914	FOXG_07101
		FOXG_02823	FOXG_07198
		FOXG_10146	FOXG_07470
		FOXG_16951	FOXG_07555
		FOXG_02878	FOXG_07583
		FOXG_14202	FOXG_07584
		FOXG_12266	FOXG_07585
		FOXG_17377	FOXG_07602
		FOXG_15237	FOXG_07622
		FOXG_15238	FOXG_07637
		FOXG_10214	FOXG_07638
		FOXG_14735	FOXG_07639
		FOXG_04561	FOXG_07670
		FOXG_02734	FOXG_07671
		FOXG_08093	FOXG_07689
		FOXG_15383	FOXG_07695
		FOXG_13556	FOXG_07705
		FOXG_01402	FOXG_07706
		FOXG_10510	FOXG_07707
		FOXG_00108	FOXG_07717
		FOXG_00212	FOXG_07752
		FOXG_01329	FOXG_07762
		FOXG_01394	FOXG_07769
		FOXG_01446	FOXG_07775
		FOXG_01506	FOXG_07777
		FOXG_01729	FOXG_07791
		FOXG_03832	FOXG_07792
		FOXG_04152	FOXG_07862
		FOXG_04220	FOXG_07890
		FOXG_04491	FOXG_07907
		FOXG_05657	FOXG_07922
		FOXG_05658	FOXG_07944
		FOXG_05686	FOXG_07946
		FOXG_05839	FOXG_07950
		FOXG_06320	FOXG_07961
		FOXG_06800	FOXG_07964
		FOXG_09557	FOXG_07989
		FOXG_09987	FOXG_08051
		FOXG_10383	FOXG_08081
		FOXG_11253	FOXG_08129
		FOXG_11384	FOXG_08144
		FOXG_13296	FOXG_08168
		FOXG_13894	FOXG_08169
		FOXG_14304	FOXG_08171
		FOXG_14305	FOXG_08191
		FOXG_15088	FOXG_08195
		FOXG_15241	FOXG_08206
		FOXG_15509	FOXG_08213
		FOXG_15977	FOXG_08225
		FOXG_16273	FOXG_08228
		FOXG_16448	FOXG_08232
		FOXG_16751	FOXG_08233
		FOXG_16949	FOXG_08254
		FOXG_17131	FOXG_08259
			FOXG_08276
			FOXG_08295
			FOXG_08298
			FOXG_08315
			FOXG_08318
			FOXG_08319
			FOXG_08337
			FOXG_08362
			FOXG_08373
			FOXG_08397
			FOXG_08409
			FOXG_08423
			FOXG_08446
			FOXG_08458
			FOXG_08491
			FOXG_08493
			FOXG_08495
			FOXG_08497
			FOXG_08506
			FOXG_08509
			FOXG_08530
			FOXG_08537
			FOXG_08553
			FOXG_08632
			FOXG_08656
			FOXG_08657
			FOXG_08659
			FOXG_08669
			FOXG_08680
			FOXG_08681
			FOXG_08743
			FOXG_08769
			FOXG_08784
			FOXG_08809
			FOXG_08846
			FOXG_08883
			FOXG_09029
			FOXG_09044
			FOXG_09052
			FOXG_09057
			FOXG_09063
			FOXG_09120
			FOXG_09157
			FOXG_09159
			FOXG_09167
			FOXG_09199
			FOXG_09265
			FOXG_09276
			FOXG_09300
			FOXG_09315
			FOXG_09341
			FOXG_09356
			FOXG_09386
			FOXG_09410
			FOXG_09418
			FOXG_09419
			FOXG_09428
			FOXG_09429
			FOXG_09430
			FOXG_09493
			FOXG_09535
			FOXG_09544
			FOXG_09609
			FOXG_09616
			FOXG_09617
			FOXG_09646
			FOXG_09667
			FOXG_09675
			FOXG_09677
			FOXG_09678
			FOXG_09681
			FOXG_09692
			FOXG_09710
			FOXG_09712
			FOXG_09753
			FOXG_09768
			FOXG_09808
			FOXG_09811
			FOXG_09822
			FOXG_09841
			FOXG_09856
			FOXG_09865
			FOXG_09879
			FOXG_09884
			FOXG_09887
			FOXG_09905
			FOXG_09916
			FOXG_09935
			FOXG_09936
			FOXG_09938
			FOXG_09952
			FOXG_09954
			FOXG_09976
			FOXG_09985
			FOXG_10006
			FOXG_10038
			FOXG_10077
			FOXG_10078
			FOXG_10089
			FOXG_10105
			FOXG_10114
			FOXG_10119
			FOXG_10128
			FOXG_10192
			FOXG_10213
			FOXG_10255
			FOXG_10295
			FOXG_10296
			FOXG_10309
			FOXG_10336
			FOXG_10337
			FOXG_10341
			FOXG_10360
			FOXG_10371
			FOXG_10379
			FOXG_10402
			FOXG_10409
			FOXG_10420
			FOXG_10426
			FOXG_10432
			FOXG_10436
			FOXG_10467
			FOXG_10469
			FOXG_10491
			FOXG_10493
			FOXG_10513
			FOXG_10542
			FOXG_10572
			FOXG_10577
			FOXG_10586
			FOXG_10587
			FOXG_10730
			FOXG_10855
			FOXG_10930
			FOXG_10931
			FOXG_10965
			FOXG_11000
			FOXG_11001
			FOXG_11002
			FOXG_11004
			FOXG_11013
			FOXG_11015
			FOXG_11021
			FOXG_11023
			FOXG_11024
			FOXG_11067
			FOXG_11101
			FOXG_11141
			FOXG_11169
			FOXG_11179
			FOXG_11190
			FOXG_11204
			FOXG_11210
			FOXG_11213
			FOXG_11235
			FOXG_11243
			FOXG_11283
			FOXG_11303
			FOXG_11314
			FOXG_11315
			FOXG_11317
			FOXG_11340
			FOXG_11439
			FOXG_11473
			FOXG_11479
			FOXG_11511
			FOXG_11570
			FOXG_11588
			FOXG_11670
			FOXG_11675
			FOXG_11687
			FOXG_11688
			FOXG_11692
			FOXG_11706
			FOXG_11707
			FOXG_11733
			FOXG_11793
			FOXG_11911
			FOXG_11929
			FOXG_11954
			FOXG_11974
			FOXG_11976
			FOXG_11983
			FOXG_11995
			FOXG_12008
			FOXG_12009
			FOXG_12010
			FOXG_12018
			FOXG_12023
			FOXG_12024
			FOXG_12052
			FOXG_12053
			FOXG_12101
			FOXG_12120
			FOXG_12121
			FOXG_12214
			FOXG_12240
			FOXG_12241
			FOXG_12279
			FOXG_12301
			FOXG_12302
			FOXG_12326
			FOXG_12327
			FOXG_12345
			FOXG_12347
			FOXG_12348
			FOXG_12351
			FOXG_12353
			FOXG_12357
			FOXG_12359
			FOXG_12362
			FOXG_12375
			FOXG_12380
			FOXG_12384
			FOXG_12391
			FOXG_12461
			FOXG_12571
			FOXG_12579
			FOXG_12591
			FOXG_12618
			FOXG_12626
			FOXG_12632
			FOXG_12634
			FOXG_12677
			FOXG_12686
			FOXG_12687
			FOXG_12721
			FOXG_12784
			FOXG_12793
			FOXG_12796
			FOXG_12838
			FOXG_12844
			FOXG_12853
			FOXG_12867
			FOXG_12889
			FOXG_12894
			FOXG_12923
			FOXG_12994
			FOXG_13040
			FOXG_13089
			FOXG_13104
			FOXG_13117
			FOXG_13123
			FOXG_13134
			FOXG_13145
			FOXG_13146
			FOXG_13174
			FOXG_13218
			FOXG_13242
			FOXG_13243
			FOXG_13279
			FOXG_13280
			FOXG_13340
			FOXG_13371
			FOXG_13373
			FOXG_13439
			FOXG_13453
			FOXG_13464
			FOXG_13470
			FOXG_13522
			FOXG_13548
			FOXG_13565
			FOXG_13626
			FOXG_13637
			FOXG_13646
			FOXG_13647
			FOXG_13659
			FOXG_13660
			FOXG_13692
			FOXG_13706
			FOXG_13707
			FOXG_13726
			FOXG_13746
			FOXG_13747
			FOXG_13752
			FOXG_13753
			FOXG_13765
			FOXG_13766
			FOXG_13786
			FOXG_13787
			FOXG_13862
			FOXG_13886
			FOXG_13906
			FOXG_13940
			FOXG_13947
			FOXG_13957
			FOXG_13959
			FOXG_13964
			FOXG_14081
			FOXG_14142
			FOXG_14167
			FOXG_14191
			FOXG_14196
			FOXG_14212
			FOXG_14215
			FOXG_14216
			FOXG_14217
			FOXG_14218
			FOXG_14221
			FOXG_14226
			FOXG_14289
			FOXG_14290
			FOXG_14327
			FOXG_14328
			FOXG_14484
			FOXG_14542
			FOXG_14543
			FOXG_14548
			FOXG_14575
			FOXG_14582
			FOXG_14608
			FOXG_14619
			FOXG_14620
			FOXG_14682
			FOXG_14704
			FOXG_14762
			FOXG_14769
			FOXG_14787
			FOXG_14795
			FOXG_14825
			FOXG_14849
			FOXG_14906
			FOXG_14952
			FOXG_14989
			FOXG_15016
			FOXG_15074
			FOXG_15148
			FOXG_15149
			FOXG_15151
			FOXG_15292
			FOXG_15293
			FOXG_15294
			FOXG_15317
			FOXG_15337
			FOXG_15356
			FOXG_15360
			FOXG_15370
			FOXG_15371
			FOXG_15373
			FOXG_15398
			FOXG_15406
			FOXG_15432
			FOXG_15451
			FOXG_15466
			FOXG_15622
			FOXG_15633
			FOXG_15638
			FOXG_15658
			FOXG_15666
			FOXG_15675
			FOXG_15688
			FOXG_15693
			FOXG_15694
			FOXG_15695
			FOXG_15702
			FOXG_15703
			FOXG_15704
			FOXG_15706
			FOXG_15723
			FOXG_15726
			FOXG_15727
			FOXG_15739
			FOXG_15741
			FOXG_15753
			FOXG_15764
			FOXG_15802
			FOXG_15885
			FOXG_15887
			FOXG_16018
			FOXG_16045
			FOXG_16065
			FOXG_16077
			FOXG_16300
			FOXG_16302
			FOXG_16510
			FOXG_16527
			FOXG_16528
			FOXG_16534
			FOXG_16536
			FOXG_16551
			FOXG_16554
			FOXG_16562
			FOXG_16596
			FOXG_16615
			FOXG_16616
			FOXG_16631
			FOXG_16632
			FOXG_16638
			FOXG_16677
			FOXG_16733
			FOXG_16800
			FOXG_16801
			FOXG_16832
			FOXG_16833
			FOXG_16834
			FOXG_16846
			FOXG_16850
			FOXG_16857
			FOXG_16859
			FOXG_16865
			FOXG_16873
			FOXG_16874
			FOXG_16898
			FOXG_16932
			FOXG_16954
			FOXG_17028
			FOXG_17029
			FOXG_17030
			FOXG_17031
			FOXG_17117
			FOXG_17129
			FOXG_17153
			FOXG_17154
			FOXG_17157
			FOXG_17186
			FOXG_17268
			FOXG_17293
			FOXG_17418
			FOXG_17419
			FOXG_17420
			FOXG_17514
			FOXG_17533
			FOXG_17570
			FOXG_17614
			FOXG_17680
