# Supplementary material for: The Wor1-like Protein Fgp1 Regulates Pathogenicity, Toxin Synthesis and Reproduction in the Phytopathogenic Fungus Fusarium graminearum
Source: PLoS Pathog. 2012 May 31;8(5):e1002724. doi: 10.1371/journal.ppat.1002724 (PMC3364952; doi:10.1371/journal.ppat.1002724)
Supplement: Table S8 — Orthologous genes regulated by Fgp1 and Sge1. (XLS) [file ppat.1002724.s015.xls]

## Sheet: Table S8
Orthologous genes lower expressed in both ∆fgp1 and ∆sge1
		Probe description*	Protein description#
FOXG_00406	FGSG_00987	predicted protein	sp, Glycine rich protein
FOXG_03195	FGSG_08398	probable Glucosamine-6-phosphate isomerase [EC 3.5.99.6]
FOXG_03365	FGSG_08554	conserved hypothetical protein	sp, CFEM protein
FOXG_03973	FGSG_11080	related to integral membrane protein PTH11
FOXG_04406	FGSG_02067	related to raffinose invertase
FOXG_04407	FGSG_02068	similarity to DAL81 - transcriptional activator for allantoin and GABA catabolic genes
FOXG_04601	FGSG_04527	probable Carboxypeptidase S1 [EC 3.4.16.6]
FOXG_05718	FGSG_04904	predicted protein	related to alpha-1,3-mannosyltransferases
FOXG_06005	FGSG_09235	predicted protein	Unknown
FOXG_09112	FGSG_03946	probable TRX3 - mitochondrial thioredoxin
FOXG_12371	FGSG_03378	probable EBNA-1 nuclear protein
FOXG_13556	FGSG_08015	predicted protein	sp
FOXG_16629	FGSG_03476	related to integral membrane protein PTH11
FOXG_16630	FGSG_03477	similarity to hypothetical protein Fcy21p and weak similarity to FCY2 protein	nucleoside permease
FOXG_16868	FGSG_03787	conserved hypothetical protein	Methyltransferase type 12
FOXG_16906	FGSG_03816	probable lactonohydrolase
Orthologous genes higher expressed in both ∆fgp1 and ∆sge1
		Probe description*	Protein description#
FOXG_00472	FGSG_00578	conserved hypothetical protein	general stress protein 3, short chain dehydrogenase
FOXG_02406	FGSG_06553	related to xylulose-5-phosphate-fructose-6-phosphate phosphoketolase
FOXG_03009	FGSG_07152	hypothetical protein	glucose repressible protein
FOXG_03560	FGSG_08845	conserved hypothetical protein	C2H2 finger and ankyrin domain protein
FOXG_09063	FGSG_09001	hypothetical protein	bZIP transcription factor
FOXG_09265	FGSG_05620	predicted protein	UPF0145 domain-containing protein
FOXG_13862	FGSG_04368	conserved hypothetical protein	Unknown
FOXG_16865	FGSG_03825	conserved hypothetical protein	Unknown
sp = signal peptide
* = description as given on the MIPS database
# = description obtained when using protein BLAST function
