# Supplementary material for: The Wor1-like Protein Fgp1 Regulates Pathogenicity, Toxin Synthesis and Reproduction in the Phytopathogenic Fungus Fusarium graminearum
Source: PLoS Pathog. 2012 May 31;8(5):e1002724. doi: 10.1371/journal.ppat.1002724 (PMC3364952; doi:10.1371/journal.ppat.1002724)
Supplement: Table S9 — Genes differentially regulated by Fgp1 in different environments. (XLS) [file ppat.1002724.s016.xls]

## Sheet: Sheet1
genes >2.0 fold lower expressed in putrescine medium in the ∆fgp1 strain		genes >2.0 fold higher expressed in putrescine medium in the ∆fgp1 strain		genes >2.0 fold lower expressed in wheat heads in the ∆fgp1 strain		genes >2.0 fold higher expressed in wheat heads in the ∆fgp1 strain		Found in CM, putrescine medium and during wheat head infection to be positively regulated by Fgp1
higher in WT CM	Higher in KO CM	higher in WT CM	Higher in KO CM	higher in WT CM	Higher in KO CM	higher in WT CM	Higher in KO CM	FGSG_03191	probable Isotrichodermin C-15 hydroxylase [EC 1.14.-.-]
FGSG_00053		FGSG_04950		FGSG_00200		FGSG_11310		FGSG_03192	predicted protein
FGSG_00321		FGSG_06118		FGSG_03027			FGSG_12299	FGSG_03307	related to isoamyl alcohol oxidase
FGSG_02034		FGSG_09570		FGSG_03191				FGSG_07211	predicted protein
FGSG_02066		FGSG_10784		FGSG_03192				FGSG_09235	predicted protein
FGSG_02067		FGSG_11080		FGSG_03307				FGSG_12292	conserved hypothetical protein
FGSG_02068			FGSG_01848	FGSG_03477				Found in putrescine medium and during wheat head infection to be positively regulated by Fgp1, but negatively in CM
FGSG_02274			FGSG_02614	FGSG_03531				FGSG_02570	probable translation elongation factor eEF4
FGSG_02851			FGSG_03282	FGSG_04074				Found in putrescine medium and CM to be positively regulated by Fgp1, but negatively during wheat head infection
FGSG_02918			FGSG_03408	FGSG_07211				FGSG_05820	conserved hypothetical protein
FGSG_03083			FGSG_04368	FGSG_09235
FGSG_03191			FGSG_05285	FGSG_12292
FGSG_03192			FGSG_05597		FGSG_02570
FGSG_03307			FGSG_05820		FGSG_05820
FGSG_03378			FGSG_06596		FGSG_07152
FGSG_03626			FGSG_07785		FGSG_08845
FGSG_03693			FGSG_11019
FGSG_03787			FGSG_13423
FGSG_03882			FGSG_13562
FGSG_03946
FGSG_03957
FGSG_04012
FGSG_05839
FGSG_05942
FGSG_06148
FGSG_06629
FGSG_07211
FGSG_08435
FGSG_09101
FGSG_09235
FGSG_09742
FGSG_09896
FGSG_10496
FGSG_10576
FGSG_10598
FGSG_11408
FGSG_12292
FGSG_12548
FGSG_12572
	FGSG_02570
	FGSG_04587
	FGSG_07243
	FGSG_09596
	FGSG_12225
